# Supplementary material for: Construction of an introgression line population for cultivated peanut (Arachis hypogaea) to facilitate breeding with wild relatives Arachis batizocoi and Arachis stenosperma
Source: Front Plant Sci. 2026 May 1;17:1799510. doi: 10.3389/fpls.2026.1799510 (PMC13176233; doi:10.3389/fpls.2026.1799510)
Supplement: Supplementary file 3 [file Table1.xlsx]

## Sheet: README
	Construction of an Introgression Line Population for Cultivated Peanut (Arachis hypogea) to Facilitate Breeding With Wild Relatives Arachis batizocoi and Arachis stenosperma
	Emile C. Barnes1, Soraya C.M. Leal-Bertioli1,2, Carolina Ballén-Taborda3, David J. Bertioli1,4
	1: Institute of Plant Breeding, Genetics & Genomics, University of Georgia, Athens GA 30602
	2: Department of Plant Pathology, University of Georgia, Athens GA 30602
	3: Department of Plant and Environmental Sciences, Clemson University, Clemson, South Carolina, USA 29634
	4: Department of Crop & Soil Sciences, University of Georgia, Athens GA 30602
	Supplementary material 1
	* Genetic pedigree for all 32 lines is provided in the first sheet.
	* The rest of the workbook contains Affymetrix genotyping data for each of the 32 introgression lines in the RBS-IL population. It is sorted by chromosome.
	* Sheet "All chromosomes" includes data for ILs covering all 20 chromosomes.
	* The subsequent 20 sheets cover chromosomes A01-A10 and B01-B10. In each sheet, the genotyping data for the ILs targeting that chromosome are shown. The percentage of chromosome coverage for the chromosome is shown as well as introgression size(s) for the ILs at the bottom of the genotyping column.
	* For all sheets, genotyping is arranged so that each row corresponds to one polymorphic SNP. Its Affymetrix marker name, linkage group and start position in base pairs and centimorgans are given in the first four columns. Subsequent columns each correspond to one genotype, shown in row 2. At a given genotype/marker position, 6 calls are possible:
		-	Cultivated homozygous
		sten1	1 copy of A. stenosperma allele*
		sten2	2 copies of A. stenosperma allele
		bat1	1 copy of A. batizocoi allele
		bat2	2 copies of A. batizocoi allele
		NoCall	No call (processing error)
			*note that in 'sten1' calls are often interspersed within homozygous introgressions
	* After chromosome genotyping sheets, the sheet "A. cardenasii" shows Affymetrix genotyping data for each of the 32 introgression lines for A. cardenasii specific markers as well as the synthetic allotetraploid controls, 'MagCar1', made from a cross of A. cardenasii GKP 10017, and 'BatSten1'. True introgressions of A. cardenasii are distinguished from false positive signal from A. stenosperma int…

## Sheet: Pedigree
Genotype	Generation	Pedigree
RBS-IL_A01-1	BC3F3:6	5-646-10 x [13-1014 x [5-646-10 x [Runner-886 x (A. batizocoi K9484 x A. stenosperma V10309)4x]]]
RBS-IL_A01-2	BC2F3:6	5-646-10 x [5-646-10 x [Runner-886 x (A. batizocoi K9484 x A. stenosperma V10309)4x]]
RBS-IL_A02-1	BC3F3:6	13-1014 x [13-1014 x [13-1014 x [Runner-886 x (A. batizocoi K9484 x A. stenosperma V10309)4x]]]
RBS-IL_A02-2	BC3F3:6	5-646-10 x [5-646-10 x [5-646-10 x [Runner-886 x (A. batizocoi K9484 x A. stenosperma V10309)4x]]]
RBS-IL_A02-3	BC4F3:6	13-1123 x [5-646-10 x [5-646-10 x [5-646-10 x [Runner-886 x (A. batizocoi K9484 x A. stenosperma V10309)4x]]]]
RBS-IL_A02-4	BC3F3:6	5-646-10 x [5-646-10 x [5-646-10 x [Runner-886 x (A. batizocoi K9484 x A. stenosperma V10309)4x]]]
RBS-IL_A03-1	BC2F3:6	13-1014 x [13-1014 x [Runner-886 x (A. batizocoi K9484 x A. stenosperma V10309)4x]]
RBS-IL_A03-2	BC3F3:6	5-646-10 x [5-646-10 x [5-646-10 x [Runner-886 x (A. batizocoi K9484 x A. stenosperma V10309)4x]]]
RBS-IL_A03-3	BC3F3:6	5-646-10 x [5-646-10 x [5-646-10 x [Runner-886 x (A. batizocoi K9484 x A. stenosperma V10309)4x]]]
RBS-IL_A04-1_B07-1	BC3F3:6	5-646-10 x [5-646-10 x [5-646-10 x [Runner-886 x (A. batizocoi K9484 x A. stenosperma V10309)4x]]]
RBS-IL_A04-2	BC3F3:6	5-646-10 x [13-2113 x [5-646-10 x [Runner-886 x (A. batizocoi K9484 x A. stenosperma V10309)4x]]]
RBS-IL_A04-3	BC2F3:6	5-646-10 x [5-646-10 x [Runner-886 x (A. batizocoi K9484 x A. stenosperma V10309)4x]]
RBS-IL_A05-1	BC3F3:6	5-646-10 x [5-646-10 x [5-646-10 x [Runner-886 x (A. batizocoi K9484 x A. stenosperma V10309)4x]]]
RBS-IL_A06-1	BC3F3:6	5-646-10 x [13-1014 x [5-646-10 x [Runner-886 x (A. batizocoi K9484 x A. stenosperma V10309)4x]]]
RBS-IL_A06-2	BC3F3:6	5-646-10 x [5-646-10 x [5-646-10 x [Runner-886 x (A. batizocoi K9484 x A. stenosperma V10309)4x]]]
RBS-IL_A06-3	BC3F3:6	5-646-10 x [5-646-10 x [5-646-10 x [Runner-886 x (A. batizocoi K9484 x A. stenosperma V10309)4x]]]
RBS-IL_A07-1	BC3F3:6	5-646-10 x [13-2113 x [5-646-10 x [Runner-886 x (A. batizocoi K9484 x A. stenosperma V10309)4x]]]
RBS-IL_A07-2	BC3F3:6	13-1014 x [13-2113 x [5-646-10 x [Runner-886 x (A. batizocoi K9484 x A. stenosperma V10309)4x]]]
RBS-IL_A09-1	BC3F3:6	13-1014 x [13-1014 x [5-646-10 x [Runner-886 x (A. batizocoi K9484 x A. stenosperma V10309)4x]]]
RBS-IL_A09-2	BC3F3:6	5-646-10 x [5-646-10 x [5-646-10 x [Runner-886 x (A. batizocoi K9484 x A. stenosperma V10309)4x]]]
RBS-IL_A09-3	BC3F3:6	5-646-10 x [5-646-10 x [5-646-10 x [Runner-886 x (A. batizocoi K9484 x A. stenosperma V10309)4x]]]
RBS-IL_A10-1	BC3F3:6	5-646-10 x [5-646-10 x [5-646-10 x [Runner-886 x (A. batizocoi K9484 x A. stenosperma V10309)4x]]]
RBS-IL_B01-1	BC3F3:6	5-646-10 x [5-646-10 x [5-646-10 x [Runner-886 x (A. batizocoi K9484 x A. stenosperma V10309)4x]]]
RBS-IL_B01-2	BC3F3:6	5-646-10 x [5-646-10 x [5-646-10 x [Runner-886 x (A. batizocoi K9484 x A. stenosperma V10309)4x]]]
RBS-IL_B01-3	BC3F3:6	5-646-10 x [5-646-10 x [5-646-10 x [Runner-886 x (A. batizocoi K9484 x A. stenosperma V10309)4x]]]
RBS-IL_B03-1	BC2F3:6	13-1014 x [13-1014 x [Runner-886 x (A. batizocoi K9484 x A. stenosperma V10309)4x]]
RBS-IL_B04-1	BC3F3:6	5-646-10 x [5-646-10 x [5-646-10 x [Runner-886 x (A. batizocoi K9484 x A. stenosperma V10309)4x]]]
RBS-IL_B08-1	BC3F3:6	5-646-10 x [5-646-10 x [5-646-10 x [Runner-886 x (A. batizocoi K9484 x A. stenosperma V10309)4x]]]
RBS-IL_B08-2	BC3F3:6	5-646-10 x [5-646-10 x [5-646-10 x [Runner-886 x (A. batizocoi K9484 x A. stenosperma V10309)4x]]]
RBS-IL_B09-1	BC2F3:6	5-646-10 x [5-646-10 x [Runner-886 x (A. batizocoi K9484 x A. stenosperma V10309)4x]]
RBS-IL_B09-2	BC3F3:6	5-646-10 x [13-2113 x [5-646-10 x [Runner-886 x (A. batizocoi K9484 x A. stenosperma V10309)4x]]]
RBS-IL_B09-3	BC3F3:6	13-1014 x [5-646-10 x [5-646-10 x [Runner-886 x (A. batizocoi K9484 x A. stenosperma V10309)4x]]]

## Sheet: All chromosomes
			Genotype	RBS-IL_A01-1	RBS-IL_A01-2	RBS-IL_A02-1	RBS-IL_A02-2	RBS-IL_A02-3	RBS-IL_A02-4	RBS-IL_A03-1	RBS-IL_A03-2	RBS-IL_A03-3	RBS-IL_A04-1_B07-1	RBS-IL_A04-2	RBS-IL_A04-3	RBS-IL_A05-1	RBS-IL_A06-1	RBS-IL_A06-2	RBS-IL_A06-3	RBS-IL_A07-1	RBS-IL_A07-2	RBS-IL_A09-1	RBS-IL_A09-2	RBS-IL_A09-3	RBS-IL_A10-1	RBS-IL_B01-1	RBS-IL_B01-2	RBS-IL_B01-3	RBS-IL_B03-1	RBS-IL_B04-1	RBS-IL_A04-1_B07-1	RBS-IL_B08-1	RBS-IL_B08-2	RBS-IL_B09-1	RBS-IL_B09-2	RBS-IL_B09-3
			% cultivated	92.56	95.26	98.53	95.04	98.99	96.62	97.63	98.42	99.55	98.87	95.04	97.86	97.18	99.21	96.62	99.1	93.24	96.17	96.51	94.59	98.87	99.32	97.63	95.6	97.18	94.14	97.29	98.87	98.42	99.66	96.84	98.31	95.94
Marker	LG	Start	cM (JoinMap)
AX-147265635	A01	604766	0	-	-	-	-	-	-	-	-	-	-	-	-	-	-	-	-	-	-	-	-	-	-	-	-	-	-	-	-	-	-	-	-	-	0
AX-147207750	A01	16178782	7.337	-	-	-	-	-	-	-	-	-	-	-	-	-	-	-	-	-	-	-	-	-	-	-	-	-	-	-	-	-	-	-	-	-	0
AX-147207744	A01	16203316	10.655	-	-	-	-	-	-	-	-	-	-	-	-	-	-	-	-	-	-	-	-	-	-	-	-	-	-	-	-	-	-	-	-	-	0
AX-147207751	A01	16151622	12.227	-	-	-	-	-	-	-	-	-	-	-	-	-	-	-	-	-	-	-	-	-	-	-	-	-	-	-	-	-	-	-	-	-	0
AX-147207741	A01	760743	14.058	-	-	-	-	-	-	-	-	-	-	-	-	-	-	-	-	-	-	-	-	-	-	-	-	-	-	-	-	-	-	-	-	-	0
AX-147207696	A01	575221	15.092	-	-	-	-	-	-	-	-	-	-	-	-	-	-	-	-	-	-	-	-	-	-	-	-	-	-	-	-	-	-	-	-	-	0
AX-147207739	A01	750459	15.605	-	-	-	-	-	-	-	-	-	-	-	-	-	-	-	-	-	-	-	-	-	-	-	-	-	-	-	-	-	-	-	-	-	0
AX-147207768	A01	933567	18.976	-	-	-	-	-	-	-	-	-	-	-	-	-	-	-	-	-	-	-	-	-	-	-	-	-	-	-	-	-	-	-	-	-	0
AX-147207810	A01	1126754	20.525	-	-	-	-	-	-	-	-	-	-	-	-	-	-	-	-	-	-	-	-	-	-	-	-	-	-	-	-	-	-	-	-	-	0
AX-147207796	A01	15294916	22.068	-	-	-	-	-	-	-	-	-	-	-	-	-	-	-	-	-	-	-	-	-	-	-	-	-	-	-	-	-	-	-	-	-	0
AX-147207792	A01	1042589	24.035	-	-	-	-	-	-	-	-	-	-	-	-	-	-	-	-	-	-	-	-	-	-	-	-	-	-	-	-	-	-	-	-	-	0
AX-147207833	A01	14564924	26.731	-	-	-	-	-	-	-	-	-	-	-	-	-	-	-	-	-	-	-	-	-	-	-	-	-	-	-	-	-	-	-	-	-	0
AX-147207859	A01	1406199	29.085	-	-	-	-	-	-	-	-	-	-	-	-	-	-	-	-	-	-	-	-	-	-	-	-	-	-	-	-	-	-	-	-	-	0
AX-147207865	A01	1408663	31.231	-	-	-	-	-	-	-	-	-	-	-	-	-	-	-	-	-	-	-	-	-	-	-	-	-	-	-	-	-	-	-	-	-	0
AX-147207867	A01	1446994	32.708	-	-	-	-	-	-	-	-	-	-	-	-	-	-	-	-	-	-	-	-	-	-	-	-	-	-	-	-	-	-	-	-	-	0
AX-147207869	A01	13873348	34.525	-	-	-	-	-	-	-	-	-	-	-	-	-	-	-	-	-	-	-	-	-	-	-	-	-	-	-	-	-	-	-	-	-	0
AX-147207942	A01	13123909	36.779	-	-	-	-	-	-	-	-	-	-	-	-	-	-	-	-	-	-	-	-	-	-	-	-	-	-	-	-	-	-	-	-	-	0
AX-147265676	A01	1694866	37.916	-	-	-	-	-	-	-	-	-	-	-	-	-	-	-	-	-	-	-	-	-	-	-	-	-	-	-	-	-	-	-	-	-	0
AX-147207949	A01	1755562	39.726	-	-	-	-	-	-	-	-	-	-	-	-	-	-	-	-	-	-	-	-	-	-	-	-	-	-	-	-	-	-	-	-	-	0
AX-147207952	A01	1765452	41.081	-	-	-	-	-	-	-	-	-	-	-	-	-	-	-	-	-	-	-	-	-	-	-	-	-	-	-	-	-	-	-	-	-	0
AX-147207960	A01	1818841	43.086	-	-	-	-	-	-	-	-	-	-	-	-	-	-	-	-	-	-	-	-	-	-	-	-	-	-	-	-	-	-	-	-	-	0
AX-147207989	A01	1887943	44.117	-	-	-	-	-	-	-	-	-	-	-	-	-	-	-	-	-	-	-	-	-	-	-	-	-	-	-	-	-	-	-	-	-	0
AX-147207971	A01	12863451	44.383	-	-	-	-	-	-	-	-	-	-	-	-	-	-	-	-	-	-	-	-	-	-	-	-	-	-	-	-	-	-	-	-	-	0
AX-147207965	A01	1825245	44.964	-	-	-	-	-	-	-	-	-	-	-	-	-	-	-	-	-	-	-	-	-	-	-	-	-	-	-	-	-	-	-	-	-	0
AX-147207985	A01	1875872	45.918	-	-	-	-	-	-	-	-	-	-	-	-	-	-	-	-	-	-	-	-	-	-	-	-	-	-	-	-	-	-	-	-	-	0
AX-147208042	A01	2056599	48.401	-	-	-	-	-	-	-	-	-	-	-	-	-	-	-	-	-	-	-	-	-	-	-	-	-	-	-	-	-	-	-	-	-	0
AX-147208055	A01	2082741	49.001	-	-	-	-	-	-	-	-	-	-	-	-	-	-	-	-	-	-	-	-	-	-	-	-	-	-	-	-	-	-	-	-	-	0
AX-147208027	A01	12371859	49.026	-	-	-	-	-	-	-	-	-	-	-	-	-	-	-	-	-	-	-	-	-	-	-	-	-	-	-	-	-	-	-	-	-	0
AX-147208052	A01	2082204	49.556	-	-	-	-	-	-	-	-	-	-	-	-	-	-	-	-	-	-	-	-	-	-	-	-	-	-	-	-	-	-	-	-	-	0
AX-147208038	A01	12367088	50.055	-	-	-	-	-	-	-	-	-	-	-	-	-	-	-	-	-	-	-	-	-	-	-	-	-	-	-	-	-	-	-	-	-	0
AX-147208012	A01	12477940	50.67	-	-	-	-	-	-	-	-	-	-	-	-	-	-	-	-	-	-	-	-	-	-	-	-	-	-	-	-	-	-	-	-	-	0
AX-147208016	A01	2022199	52.149	-	-	-	-	-	-	-	-	-	-	-	-	-	-	-	-	-	-	-	-	-	-	-	-	-	-	-	-	-	-	-	-	-	0
AX-147208101	A01	2317789	54.761	-	-	-	-	-	-	-	-	-	-	-	-	-	-	-	-	-	-	-	-	-	-	-	-	-	-	-	-	-	-	-	-	-	0
AX-147208105	A01	2343896	55.788	-	-	-	-	-	-	-	-	-	-	-	-	-	-	-	-	-	-	-	-	-	-	-	-	-	-	-	-	-	-	-	-	-	0
AX-147208106	A01	2344163	56.981	-	-	-	-	-	-	-	-	-	-	-	-	-	-	-	-	-	-	-	-	-	-	-	-	-	-	-	-	-	-	-	-	-	0
AX-147208130	A01	2477055	58.159	-	-	-	-	-	-	-	-	-	-	-	-	-	-	-	-	-	-	-	-	-	-	-	-	-	-	-	-	-	-	-	-	-	0
AX-147208131	A01	2482418	58.676	-	-	-	-	-	-	-	-	-	-	-	-	-	-	-	-	-	-	-	-	-	-	-	-	-	-	-	-	-	-	-	-	-	0
AX-147208153	A01	2905175	60.386	-	-	-	-	-	-	-	-	-	-	-	-	-	-	-	-	-	-	-	-	-	-	-	-	-	-	-	-	-	-	-	-	-	0
AX-147208184	A01	3027329	66.315	-	-	-	-	-	-	-	-	-	-	-	-	-	-	-	-	-	-	-	-	-	-	-	-	-	-	-	-	-	-	-	-	-	0
AX-147208224	A01	3259539	68.775	-	-	-	-	-	-	-	-	-	-	-	-	-	-	-	-	-	-	-	-	-	-	-	-	-	-	-	-	-	-	-	-	-	0
AX-147265734	A01	3312507	68.784	-	-	-	-	-	-	-	-	-	-	-	-	-	-	-	-	-	-	-	-	-	-	-	-	-	-	-	-	-	-	-	-	-	0
AX-147208245	A01	9809202	69.801	-	-	-	-	-	-	-	-	-	-	-	-	-	-	-	-	-	-	-	-	-	-	-	-	-	-	-	-	-	-	-	-	-	0
AX-147208217	A01	3223082	70.684	-	-	-	-	-	-	-	-	-	-	-	-	-	-	-	-	-	-	-	-	-	-	-	-	-	-	-	-	-	-	-	-	-	0
AX-147208252	A01	9789814	71.859	-	-	-	-	-	-	-	-	-	-	-	-	-	-	-	-	-	-	-	-	-	-	-	-	-	-	-	-	-	-	-	-	-	0
AX-147208281	A01	3363268	72.227	-	-	-	-	-	-	-	-	-	-	-	-	-	-	-	-	-	-	-	-	-	-	-	-	-	-	-	-	-	-	-	-	-	0
AX-147208277	A01	9693252	73.406	-	-	-	-	-	-	-	-	-	-	-	-	-	-	-	-	-	-	-	-	-	-	-	-	-	-	-	-	-	-	-	-	-	0
AX-147208313	A01	3534857	74.438	-	-	-	-	-	-	-	-	-	-	-	-	-	-	-	-	-	-	-	-	-	-	-	-	-	-	-	-	-	-	-	-	-	0
AX-147265753	A01	9345115	74.817	-	-	-	-	-	-	-	-	-	-	-	-	-	-	-	-	-	-	-	-	-	-	-	-	-	-	-	-	-	-	-	-	-	0
AX-147265751	A01	3531544	75.464	-	-	-	-	-	-	-	-	-	-	-	-	-	-	-	-	-	-	-	-	-	-	-	-	-	-	-	-	-	-	-	-	-	0
AX-147208320	A01	9303234	76.75	-	-	-	-	-	-	-	-	-	-	-	-	-	-	-	-	-	-	-	-	-	-	-	-	-	-	-	-	-	-	-	-	-	0
AX-147208345	A01	3634304	77.789	-	-	-	-	-	-	-	-	-	-	-	-	-	-	-	-	-	-	-	-	-	-	-	-	-	-	-	-	-	-	-	-	-	0
AX-147208366	A01	3681473	78.634	-	-	-	-	-	-	-	-	-	-	-	-	-	-	-	-	-	-	-	-	-	-	-	-	-	-	-	-	-	-	-	-	-	0
AX-147208419	A01	3892718	80.332	-	-	-	-	-	-	-	-	-	-	-	-	-	-	-	-	-	-	-	-	-	-	-	-	-	-	-	-	-	-	-	-	-	0
AX-147208459	A01	4107791	83.13	-	-	-	-	-	-	-	-	-	-	-	-	-	-	-	-	-	-	-	-	-	-	-	-	-	-	-	-	-	-	-	-	-	0
AX-147208462	A01	4115276	84.352	-	-	-	-	-	-	-	-	-	-	-	-	-	-	-	-	-	-	-	-	-	-	-	-	-	-	-	-	-	-	-	-	-	0
AX-147208456	A01	4094723	85.57	-	-	-	-	-	-	-	-	-	-	-	-	-	-	-	-	-	-	-	-	-	-	-	-	-	-	-	-	-	-	-	-	-	0
AX-147208477	A01	4197162	86.627	-	-	-	-	-	-	-	-	-	-	-	-	-	-	-	-	-	-	-	-	-	-	-	-	-	-	-	-	-	-	-	-	-	0
AX-147208481	A01	4229275	88.114	-	-	-	-	-	-	-	-	-	-	-	-	-	-	-	-	-	-	-	-	-	-	-	-	-	-	-	-	-	-	-	-	-	0
AX-147208488	A01	7661483	90.374	-	-	-	-	-	-	-	-	-	-	-	-	-	-	-	-	-	-	-	-	-	-	-	-	-	-	-	-	-	-	-	-	-	0
AX-147208523	A01	7458652	93.77	-	-	-	-	-	-	-	-	-	-	-	-	-	-	-	-	-	-	-	-	-	-	-	-	-	-	-	-	-	-	-	-	-	0
AX-147208570	A01	6786993	100.025	-	-	-	-	-	-	-	-	-	-	-	-	-	-	-	-	-	-	-	-	-	-	-	-	-	-	-	-	-	-	-	-	-	0
AX-147208611	A01	5022661	101.299	-	-	-	-	-	-	-	-	-	-	-	-	-	-	-	-	-	-	-	-	-	-	-	-	-	-	-	-	-	-	-	-	-	0
AX-147208614	A01	6509013	104.238	-	-	-	-	-	-	-	-	-	-	-	-	-	-	-	-	-	-	-	-	-	-	-	-	-	-	-	-	-	-	-	-	-	0
AX-147208650	A01	5304935	105.71	-	-	-	-	-	-	-	-	-	-	-	-	-	-	-	-	-	-	-	-	-	-	-	-	-	-	-	-	-	-	-	-	-	0
AX-147208681	A01	5927304	107.498	-	-	-	-	-	-	-	-	-	-	-	-	-	-	-	-	-	-	-	-	-	-	-	-	-	-	-	-	-	-	-	-	-	0
AX-147208686	A01	5899981	108.026	-	-	-	-	-	-	-	-	-	-	-	-	-	-	-	-	-	-	-	-	-	-	-	-	-	-	-	-	-	-	-	-	-	0
AX-147208687	A01	5390694	108.283	-	-	-	-	-	-	-	-	-	-	-	-	-	-	-	-	-	-	-	-	-	-	-	-	-	-	-	-	-	-	-	-	-	0
AX-147208809	A01	6000934	111.755	-	-	-	-	-	-	-	-	-	-	-	-	-	-	-	-	-	-	-	-	-	-	-	-	-	-	-	-	-	-	-	-	-	0
AX-147208902	A01	4227451	113.552	-	-	-	-	-	-	-	-	-	-	-	-	-	-	-	-	-	-	-	-	-	-	-	-	-	-	-	-	-	-	-	-	-	0
AX-147208929	A01	4058399	117.46	-	-	-	-	-	-	-	-	-	-	-	-	-	-	-	-	-	-	-	-	-	-	-	-	-	-	-	-	-	-	-	-	-	0
AX-147208981	A01	3676899	119.792	-	-	-	-	-	-	-	-	-	-	-	-	-	-	-	-	-	-	-	-	-	-	-	-	-	-	-	-	-	-	-	-	-	0
AX-147208980	A01	7058150	120.008	-	-	-	-	-	-	-	-	-	-	-	-	-	-	-	-	-	-	-	-	-	-	-	-	-	-	-	-	-	-	-	-	-	0
AX-147208979	A01	7058095	120.068	-	-	-	-	-	-	-	-	-	-	-	-	-	-	-	-	-	-	-	-	-	-	-	-	-	-	-	-	-	-	-	-	-	0
AX-147209005	A01	7205443	120.865	-	-	-	-	-	-	-	-	-	-	-	-	-	-	-	-	-	-	-	-	-	-	-	-	-	-	-	-	-	-	-	-	-	0
AX-147209001	A01	3497946	122.645	-	-	-	-	-	-	-	-	-	-	-	-	-	-	-	-	-	-	-	-	-	-	-	-	-	-	-	-	-	-	-	-	-	0
AX-147209007	A01	7205746	123.417	-	-	-	-	-	-	-	-	-	-	-	-	-	-	-	-	-	-	-	-	-	-	-	-	-	-	-	-	-	-	-	-	-	0
AX-147209047	A01	7436347	125.237	-	-	-	-	-	-	-	-	-	-	-	-	-	-	-	-	-	-	-	-	-	-	-	-	-	-	-	-	-	-	-	-	-	0
AX-147209077	A01	7737489	128.102	-	-	-	-	-	-	-	-	-	-	-	-	-	-	-	-	-	-	-	-	-	-	-	-	-	-	-	-	-	-	-	-	-	0
AX-147209151	A01	8295421	131.826	-	-	-	-	-	-	-	-	-	-	-	-	-	-	-	-	-	-	-	-	-	-	-	-	-	-	-	-	-	-	-	-	-	0
AX-147209175	A01	8368432	132.984	-	-	-	-	-	-	-	-	-	-	-	-	-	-	-	-	-	-	-	-	-	-	-	-	-	-	-	-	-	-	-	-	-	0
AX-147209153	A01	8295785	133.627	-	-	-	-	-	-	-	-	-	-	-	-	-	-	-	-	-	-	-	-	-	-	-	-	-	-	-	-	-	-	-	-	-	0
AX-147209197	A01	8594763	134.398	-	-	-	-	-	-	-	-	-	-	-	-	-	-	-	-	-	-	-	-	-	-	-	-	-	-	-	-	-	-	-	-	-	0
AX-147210038	A01	9370617	135.683	sten1	-	-	-	-	-	-	-	-	-	-	-	-	-	-	-	-	-	-	-	-	-	-	-	-	-	-	-	-	-	-	-	-	1
AX-147210045	A01	9325273	135.94	-	-	-	-	-	-	-	-	-	-	-	-	-	-	-	-	-	-	-	-	-	-	-	-	-	-	-	-	-	-	-	-	-	0
AX-147210055	A01	9259275	136.196	-	-	-	-	-	-	-	-	-	-	-	-	-	-	-	-	-	-	-	-	-	-	-	-	-	-	-	-	-	-	-	-	-	0
AX-147209973	A01	9798977	136.709	sten1	-	-	-	-	-	-	-	-	-	-	-	-	-	-	-	-	-	-	-	-	-	-	-	-	-	-	-	-	-	-	-	-	1
AX-147210007	A01	9504703	136.726	sten1	-	-	-	-	-	-	-	-	-	-	-	-	-	-	-	-	-	-	-	-	-	-	-	-	-	-	-	-	-	-	-	-	1
AX-147237395	A01	9488025	137.222	sten1	-	-	-	-	-	-	-	-	-	-	-	-	-	-	-	-	-	-	-	-	-	-	-	-	-	-	-	-	-	-	-	-	1
AX-147209963	A01	9811836	137.733	sten2	-	-	-	-	-	-	-	-	-	-	-	-	-	-	-	-	-	-	-	-	-	-	-	-	-	-	-	-	-	-	-	-	1
AX-147209959	A01	10014512	138.508	sten1	-	-	-	-	-	-	-	-	-	-	-	-	-	-	-	-	-	-	-	-	-	-	-	-	-	-	-	-	-	-	-	-	1
AX-147209957	A01	10030201	138.764	sten1	-	-	-	-	-	-	-	-	-	-	-	-	-	-	-	-	-	-	-	-	-	-	-	-	-	-	-	-	-	-	-	-	1
AX-147209909	A01	10329480	140.471	sten1	-	-	-	-	-	-	-	-	-	-	-	-	-	-	-	-	-	-	-	-	-	-	-	-	-	-	-	-	-	-	-	-	1
AX-147209871	A01	10553340	141.762	sten2	-	-	-	-	-	-	-	-	-	-	-	-	-	-	-	-	-	-	-	-	-	-	-	-	-	-	-	-	-	-	-	-	1
AX-147209768	A01	639895	142.581	sten1	-	-	-	-	-	-	-	-	-	-	-	-	-	-	-	-	-	-	-	-	-	-	-	-	-	-	-	-	-	-	-	-	1
AX-147209746	A01	11100298	143.099	sten2	-	-	-	-	-	-	-	-	-	-	-	-	-	-	-	-	-	-	-	-	-	-	-	-	-	-	-	-	-	-	-	-	1
AX-147209744	A01	11100994	143.615	sten1	-	-	-	-	-	-	-	-	-	-	-	-	-	-	-	-	-	-	-	-	-	-	-	-	-	-	-	-	-	-	-	-	1
AX-147209734	A01	11108520	144.154	sten1	-	-	-	-	-	-	-	-	-	-	-	-	-	-	-	-	-	-	-	-	-	-	-	-	-	-	-	-	-	-	-	-	1
AX-147209529	A01	11889502	150.555	sten2	-	-	-	-	-	-	-	-	-	-	-	-	-	-	-	-	-	-	-	-	-	-	-	-	-	-	-	-	-	-	-	-	1
AX-147209562	A01	390927	154.052	sten1	-	-	-	-	-	-	-	-	-	-	-	-	-	-	-	-	-	-	-	-	-	-	-	-	-	-	-	-	-	-	-	-	1
AX-147209535	A01	11874425	160.782	sten1	-	-	-	-	-	-	-	-	-	-	-	-	-	-	-	-	-	-	-	-	-	-	-	-	-	-	-	-	-	-	-	-	1
AX-147209476	A01	789926	169.41	sten1	-	-	-	-	-	-	-	-	-	-	-	-	-	-	-	-	-	-	-	-	-	-	-	-	-	-	-	-	-	-	-	-	1
AX-147210087	A01	13388847	173.09	sten1	-	-	-	-	-	-	-	-	-	-	-	-	-	-	-	-	-	-	-	-	-	-	-	-	-	-	-	-	-	-	-	-	1
AX-147210176	A01	15545733	179.169	sten1	-	-	-	-	-	-	-	-	-	-	-	-	-	-	-	-	-	-	-	-	-	-	-	-	-	-	-	-	-	-	-	-	1
AX-147210198	A01	16196450	179.73	sten2	-	-	-	-	-	-	-	-	-	-	-	-	-	-	-	-	-	-	-	-	-	-	-	-	-	-	-	-	-	-	-	-	1
AX-147210213	A01	16685690	179.986	sten1	-	-	-	-	-	-	-	-	-	-	-	-	-	-	-	-	-	-	-	-	-	-	-	-	-	-	-	-	-	-	-	-	1
AX-147210224	A01	21838542	181.019	sten1	-	-	-	-	-	-	-	-	-	-	-	-	-	-	-	-	-	-	-	-	-	-	-	-	-	-	-	-	-	-	-	-	1
AX-147210119	A01	18381034	183.62	sten1	-	-	-	-	-	-	-	-	-	-	-	-	-	-	-	-	-	-	-	-	-	-	-	-	-	-	-	-	-	-	-	-	1
AX-147210114	A01	18324316	183.62	sten1	-	-	-	-	-	-	-	-	-	-	-	-	-	-	-	-	-	-	-	-	-	-	-	-	-	-	-	-	-	-	-	-	1
AX-147210375	A01	31958774	184.392	sten2	-	-	-	-	-	-	-	-	-	-	-	-	-	-	-	-	-	-	-	-	-	-	-	-	-	-	-	-	-	-	-	-	1
AX-147210408	A01	21781566	185.779	sten1	-	-	-	-	-	-	-	-	-	-	-	-	-	-	-	-	-	-	-	-	-	-	-	-	-	-	-	-	-	-	-	-	1
AX-147210432	A01	29326764	188.266	sten2	-	-	-	-	-	-	-	-	-	-	-	-	-	-	-	-	-	-	-	-	-	-	-	-	-	-	-	-	-	-	-	-	1
AX-147210510	A01	26741569	190.969	sten1	-	-	-	-	-	-	-	-	-	-	-	-	-	-	-	-	-	-	-	-	-	-	-	-	-	-	-	-	-	-	-	-	1
AX-147210595	A01	30239861	192.529	sten2	-	-	-	-	-	-	-	-	-	-	-	-	-	-	-	-	-	-	-	-	-	-	-	-	-	-	-	-	-	-	-	-	1
AX-147210648	A01	31517052	193.158	sten2	-	-	-	-	-	-	-	-	-	-	-	-	-	-	-	-	-	-	-	-	-	-	-	-	-	-	-	-	-	-	-	-	1
AX-147210754	A01	34868886	193.669	sten2	-	-	-	-	-	-	-	-	-	-	-	-	-	-	-	-	-	-	-	-	-	-	-	-	-	-	-	-	-	-	-	-	1
AX-147210685	A01	33977283	194.44	sten1	-	-	-	-	-	-	-	-	-	-	-	-	-	-	-	-	-	-	-	-	-	-	-	-	-	-	-	-	-	-	-	-	1
AX-147211069	A01	55149055	198.067	sten1	-	-	-	-	-	-	-	-	-	-	-	-	-	-	-	-	-	-	-	-	-	-	-	-	-	-	-	-	-	-	-	-	1
AX-147211197	A01	52827593	203.189	sten1	-	-	-	-	-	-	-	-	-	-	-	-	-	-	-	-	-	-	-	-	-	-	-	-	-	-	-	-	-	-	-	-	1
AX-147211204	A01	52922167	203.559	sten1	-	-	-	-	-	-	-	-	-	-	-	-	-	-	-	-	-	-	-	-	-	-	-	-	-	-	-	-	-	-	-	-	1
AX-147211413	A01	54912817	204.586	sten1	-	-	-	-	-	-	-	-	-	-	-	-	-	-	-	-	-	-	-	-	-	-	-	-	-	-	-	-	-	-	-	-	1
AX-147211193	A01	64280721	204.586	sten1	-	-	-	-	-	-	-	-	-	-	-	-	-	-	-	-	-	-	-	-	-	-	-	-	-	-	-	-	-	-	-	-	1
AX-147211190	A01	52719481	204.966	sten1	-	-	-	-	-	-	-	-	-	-	-	-	-	-	-	-	-	-	-	-	-	-	-	-	-	-	-	-	-	-	-	-	1
AX-147211192	A01	52794195	205.354	sten2	-	-	-	-	-	-	-	-	-	-	-	-	-	-	-	-	-	-	-	-	-	-	-	-	-	-	-	-	-	-	-	-	1
AX-147211171	A01	52419795	205.355	sten2	-	-	-	-	-	-	-	-	-	-	-	-	-	-	-	-	-	-	-	-	-	-	-	-	-	-	-	-	-	-	-	-	1
AX-147211616	A01	104510496	207.156	sten1	-	-	-	-	-	-	-	-	-	-	-	-	-	-	-	-	-	-	-	-	-	-	-	-	-	-	-	-	-	-	-	-	1
AX-147211516	A01	87188181	207.431	NoCall	-	-	-	-	-	-	-	-	-	-	-	-	-	-	-	-	-	-	-	-	-	-	-	-	-	-	-	-	-	-	-	-	1
AX-147211655	A01	94399579	210.871	sten1	-	-	-	-	-	-	-	-	-	-	-	-	-	-	-	-	-	-	-	-	-	-	-	-	-	NoCall	-	-	-	-	-	-	1
AX-147211698	A01	96406886	215.624	sten1	-	-	-	-	-	-	-	-	-	-	-	-	-	-	-	-	-	-	-	-	-	-	-	-	-	-	-	-	-	-	-	-	1
AX-147211718	A01	97336914	220.619	sten1	-	-	-	-	-	-	-	-	-	-	-	-	-	-	-	-	-	-	-	-	-	-	-	-	-	-	-	-	-	-	-	-	1
AX-147211790	A01	144176182	232.525	sten2	-	-	-	-	-	-	-	-	-	-	-	-	-	-	-	-	-	-	-	-	-	-	-	-	-	-	-	-	-	-	-	-	1
AX-147211814	A01	142678605	234.266	sten2	-	-	-	-	-	-	-	-	-	-	-	-	-	-	-	-	-	-	-	-	-	-	-	-	-	-	-	-	-	-	-	-	1
AX-147211860	A01	102332943	240.037	-	-	-	-	-	-	-	-	-	-	-	-	-	-	-	-	-	-	-	-	-	-	-	-	-	-	-	-	-	-	-	-	-	0
AX-147211886	A01	103686864	245.244	sten2	sten2	-	-	-	-	-	-	-	-	-	-	-	-	-	-	-	-	-	-	-	-	-	-	-	-	-	-	-	-	-	-	-	1
AX-147211932	A01	105462630	257.732	-	sten1	-	-	-	-	-	-	-	-	-	-	-	-	-	-	-	-	-	-	-	-	-	-	-	-	-	-	-	-	-	-	sten1	1
AX-147211929	A01	134624144	257.733	-	sten1	-	-	-	-	-	-	-	-	-	-	-	-	-	-	-	-	-	-	-	-	-	-	-	-	-	-	-	-	-	-	sten1	1
AX-147211962	A01	133215750	260.18	-	sten1	-	-	-	-	-	-	-	-	-	-	-	-	-	-	-	-	-	-	-	-	-	-	-	-	-	-	-	-	-	-	sten1	1
AX-147211986	A01	106967365	266.331	NoCall	sten2	-	-	-	-	-	-	-	-	-	-	-	-	-	-	-	-	-	-	-	-	-	-	-	-	-	-	-	-	-	-	sten1	1
AX-147211994	A01	107082653	268.551	-	sten2	-	-	-	-	-	-	-	-	-	-	-	-	-	-	-	-	-	-	-	-	-	-	-	-	-	-	-	-	-	-	sten1	1
AX-147212014	A01	107830559	274.821	-	sten2	-	-	-	-	-	-	-	-	-	-	-	-	-	-	-	-	-	-	-	-	-	-	-	-	-	-	-	-	-	-	sten1	1
AX-147212041	A01	130761709	281.979	-	sten1	-	-	-	-	-	-	-	-	-	-	-	-	-	-	-	-	-	-	-	-	-	-	-	-	-	-	-	-	-	-	sten1	1
AX-147212094	A01	120126651	290.558	-	sten2	-	-	-	-	-	-	-	-	-	-	-	-	-	-	-	-	-	-	-	-	-	-	-	-	-	-	-	-	-	-	sten2	1
AX-147260387	A02	931484	11.649	-	-	-	-	-	-	-	-	-	-	-	-	-	-	-	-	-	-	-	-	-	-	-	-	-	-	-	-	-	-	-	-	-	0
AX-147212253	A02	1050325	17.219	-	-	-	-	-	-	-	-	-	-	-	-	-	-	-	-	-	-	-	-	-	-	-	-	-	-	-	-	-	-	-	-	-	0
AX-147212220	A02	936549	19.409	-	-	-	-	-	-	-	-	-	-	-	-	-	-	-	-	-	-	-	-	-	-	-	-	-	-	-	-	-	-	-	-	-	0
AX-147212320	A02	1214776	37.709	-	-	-	-	-	-	-	-	-	-	-	-	-	-	-	-	-	-	-	-	-	-	-	-	-	-	-	-	-	-	-	-	-	0
AX-147212409	A02	12202551	49.645	-	-	-	-	-	-	-	-	-	-	-	-	-	-	-	-	-	-	-	-	-	-	-	-	-	-	-	-	-	-	-	-	-	0
AX-147212463	A02	1755838	77.268	-	-	-	-	-	-	-	-	-	-	-	-	-	-	-	-	-	-	-	-	-	-	-	-	-	-	-	-	-	-	-	-	-	0
AX-147240118	A02	2794645	86.226	-	-	sten2	sten2	-	-	-	-	-	-	-	-	-	-	-	-	sten2	-	-	-	-	-	-	-	-	sten2	-	-	-	-	-	-	-	1
AX-147212778	A02	3473251	100.153	-	-	sten2	sten2	-	-	-	-	-	-	-	-	-	-	-	-	sten2	-	-	-	-	-	-	-	-	sten2	-	-	-	-	-	-	-	1
AX-147212672	A02	2933892	109.905	-	-	sten2	sten2	-	-	-	-	-	-	-	-	-	-	-	-	sten2	-	-	-	-	-	-	-	-	sten2	-	-	-	-	-	-	-	1
AX-147212669	A02	3121039	110.889	-	-	sten2	sten2	-	-	-	-	-	-	-	-	-	-	-	-	sten2	-	-	-	-	-	-	-	-	sten2	-	-	-	-	-	-	-	1
AX-147212687	A02	2975953	112.795	-	-	sten2	sten2	-	-	-	-	-	-	-	-	-	-	-	-	sten2	-	-	-	-	-	-	-	-	sten2	-	-	-	-	-	-	-	1
AX-147240219	A02	3324426	133.047	-	-	sten1	sten1	-	-	-	-	-	-	-	-	-	-	-	-	sten1	-	-	-	-	-	-	-	-	sten1	-	-	-	-	-	-	-	1
AX-147212689	A02	3174931	136.362	-	-	sten1	sten1	-	-	-	-	-	-	-	-	-	-	-	-	sten1	-	-	-	-	-	-	-	-	sten1	-	-	-	-	-	-	-	1
AX-147212952	A02	5555356	164.431	-	-	-	sten2	-	-	-	-	-	-	-	-	-	-	-	-	sten2	-	-	-	-	-	-	-	-	sten2	-	-	-	-	-	-	-	1
AX-147212940	A02	6448189	166.173	-	-	-	sten2	-	-	-	-	-	-	-	-	-	-	-	-	sten2	-	-	-	-	-	-	-	-	sten2	-	-	-	-	-	-	-	1
AX-147240547	A02	6463295	168.117	-	-	-	sten2	-	-	-	-	-	-	-	-	-	-	-	-	sten2	-	-	-	-	-	-	-	-	sten2	-	-	-	-	-	-	-	1
AX-147212981	A02	5825296	170.318	-	-	-	sten2	-	-	-	-	-	-	-	-	-	-	-	-	sten2	-	-	-	-	-	-	-	-	sten2	-	-	-	-	-	-	-	1
AX-147212990	A02	5865521	171.303	-	-	-	sten2	-	-	-	-	-	-	-	-	-	-	-	-	sten2	-	-	-	-	-	-	-	-	sten2	-	-	-	-	-	-	-	1
AX-147212998	A02	6062461	174.624	-	-	-	sten1	-	-	-	-	-	-	-	-	-	-	-	-	sten1	-	-	-	-	-	-	-	-	sten1	-	-	-	-	-	-	-	1
AX-147257682	A02	6406854	180.148	-	-	NoCall	sten2	-	-	-	-	-	-	-	-	-	-	-	-	sten2	-	-	-	-	-	-	-	-	sten2	-	-	-	-	-	-	-	1
AX-147213155	A02	7456780	187.217	-	-	-	sten2	-	-	-	-	-	-	-	-	-	-	-	-	sten2	-	-	-	-	-	-	-	-	sten2	-	-	-	-	-	-	-	1
AX-147213146	A02	7249050	188.225	-	-	-	sten2	-	-	-	NoCall	-	-	-	-	-	-	-	-	sten2	-	-	-	-	-	-	-	-	sten2	-	-	-	-	-	-	-	1
AX-147213317	A02	10797043	210.729	-	-	-	sten2	-	-	-	-	-	-	-	-	-	-	-	-	sten2	-	-	-	-	-	-	-	-	sten2	-	-	-	-	-	-	-	1
AX-147213328	A02	14141727	211.386	-	-	-	sten1	-	-	-	-	-	-	-	-	-	-	-	-	sten1	-	-	-	-	-	-	-	-	sten1	-	-	-	-	-	-	-	1
AX-147213355	A02	11759398	211.663	-	-	-	sten2	-	-	-	-	-	-	-	-	-	-	-	-	sten2	-	-	-	-	-	-	-	-	sten2	-	-	-	-	-	-	-	1
AX-147213533	A02	23035443	218.467	-	-	-	sten2	-	-	-	-	-	-	-	-	-	-	-	-	sten2	-	-	-	-	-	-	-	-	sten2	-	-	-	-	-	-	-	1
AX-147213537	A02	23158358	218.494	-	-	-	sten2	-	-	-	-	-	-	-	-	-	-	-	-	sten2	-	-	-	-	-	-	-	-	sten2	-	-	-	-	-	-	-	1
AX-147213736	A02	43650054	220.944	-	-	-	sten2	-	-	-	-	-	-	-	-	-	-	-	-	sten2	-	-	-	-	-	-	-	-	sten2	-	-	-	-	-	-	-	1
AX-147213789	A02	59863162	222.062	-	-	-	sten2	-	-	-	-	-	-	-	-	-	-	-	-	sten2	-	-	-	-	-	-	-	-	sten2	-	-	-	-	-	-	-	1
AX-147213604	A02	25126253	224.627	-	-	-	sten2	-	-	-	-	-	-	-	-	-	-	-	-	sten2	-	-	-	-	-	-	-	-	sten2	-	-	-	-	-	-	-	1
AX-147213756	A02	75705422	226.608	-	-	-	sten2	-	-	-	NoCall	-	-	-	-	-	-	-	-	sten2	-	-	-	-	-	-	-	-	sten2	-	-	-	-	-	-	-	1
AX-147213631	A02	30317531	229.304	-	-	-	sten2	-	-	-	-	-	-	-	-	-	-	-	-	sten2	-	-	-	-	-	-	-	-	sten2	-	-	-	-	-	-	-	1
AX-147213719	A02	65802505	230.834	NoCall	-	-	sten2	-	-	-	-	-	-	-	-	-	-	-	-	sten2	-	-	-	-	-	-	-	-	sten2	NoCall	-	-	-	-	-	-	1
AX-147213617	A02	30062317	232.09	-	-	-	sten1	-	-	-	-	-	-	-	-	-	-	-	-	sten1	-	-	-	-	-	-	-	-	sten1	-	-	-	-	-	-	-	1
AX-147213949	A02	62485667	234.149	-	-	-	sten1	-	-	-	-	-	-	-	-	-	-	-	-	sten1	-	-	-	-	-	-	-	-	sten1	-	-	-	-	-	-	-	1
AX-147213981	A02	65231093	236.468	-	-	NoCall	sten2	-	-	-	-	-	-	-	-	-	-	-	-	sten2	-	-	-	-	-	-	-	-	sten2	-	-	-	-	-	-	-	1
AX-147214234	A02	99998760	240.719	-	-	-	sten2	-	-	-	-	-	-	-	-	-	-	-	-	sten2	-	-	-	-	-	-	-	-	sten1	-	-	-	-	-	-	-	1
AX-147214185	A02	97494285	242.253	-	-	-	sten2	-	-	-	-	-	-	-	-	-	-	-	-	sten2	-	-	-	-	-	-	-	-	sten1	-	-	-	-	-	-	-	1
AX-147213651	A02	81259771	246.21	-	-	-	sten2	-	-	-	-	-	-	-	-	-	-	-	-	sten2	-	-	-	-	-	-	-	-	sten2	-	-	-	-	-	-	-	1
AX-147214462	A02	89815881	262.097	-	-	-	sten1	-	-	-	-	-	-	-	-	-	-	-	-	sten1	-	-	-	-	-	-	-	-	sten1	-	-	-	-	-	-	-	1
AX-147214548	A02	104733409	274.856	-	-	-	sten1	-	-	-	-	NoCall	-	-	-	-	-	-	-	sten1	-	-	-	-	-	-	-	-	sten1	-	-	-	-	-	-	-	1
AX-147242084	A02	91485734	281.993	-	-	-	sten2	-	-	-	-	-	-	-	-	-	-	-	-	sten2	-	-	-	-	-	-	-	-	sten1	-	-	-	-	-	-	-	1
AX-147214665	A02	92085223	283.626	-	-	-	sten2	-	-	-	-	-	-	-	-	-	-	-	-	sten2	-	-	-	-	-	-	-	-	sten1	-	-	-	-	-	-	-	1
AX-147242202	A02	108336839	296.489	-	-	-	sten2	NoCall	-	-	-	-	-	-	-	-	-	-	-	sten2	sten2	-	-	-	-	-	-	-	sten1	NoCall	-	-	-	-	-	-	1
AX-147214809	A02	93950800	299.133	-	-	-	sten2	sten2	-	-	-	-	-	-	-	-	-	-	-	sten2	sten2	-	-	-	-	-	-	-	sten1	-	-	-	-	-	-	-	1
AX-147214863	A02	95124250	308.833	-	-	-	sten2	sten2	-	-	-	-	-	-	-	-	-	-	-	sten2	sten2	-	-	-	-	-	-	-	sten1	-	-	-	-	-	-	-	1
AX-147214925	A02	96249317	314.2	-	-	-	sten2	sten2	-	-	-	-	-	-	-	-	-	-	-	sten2	sten2	-	-	-	-	-	-	-	sten1	-	-	-	-	-	-	-	1
AX-147215014	A02	114076129	320.655	-	-	-	sten2	sten2	-	-	-	-	-	-	-	-	-	-	-	sten2	sten2	-	-	-	-	sten2	-	-	sten1	-	-	-	-	-	-	-	1
AX-147215181	A02	100561880	334.133	-	-	-	-	sten2	sten2	-	-	-	-	-	-	-	-	sten2	-	sten2	sten2	-	sten2	-	-	sten2	-	-	-	NoCall	-	-	-	-	-	-	1
AX-147242820	A02	101645940	344.976	-	-	-	-	sten2	sten2	-	-	-	-	-	-	-	-	sten2	-	-	sten2	-	sten2	-	-	sten2	-	-	-	-	-	-	-	-	-	-	1
AX-147215236	A02	102123807	348.054	-	-	-	-	sten1	sten1	-	-	-	-	-	-	-	-	NoCall	-	-	sten1	-	sten1	-	-	sten1	-	-	-	-	-	-	-	-	-	-	1
AX-147215261	A02	102905596	354.887	-	-	-	-	sten2	sten2	-	-	-	-	-	-	-	-	sten2	-	-	sten2	-	sten2	-	-	sten2	-	-	-	-	-	-	-	-	-	-	1
AX-147215455	A03	2707128	35.44	-	-	-	-	-	-	-	-	-	-	-	-	-	-	-	-	-	-	-	-	-	-	-	-	-	-	-	-	-	-	-	-	-	0
AX-147215573	A03	6629296	51.02	-	-	-	-	-	-	-	-	-	-	-	-	-	-	-	-	-	-	-	-	-	-	-	-	-	-	-	-	-	-	-	-	-	0
AX-147215631	A03	4763112	55.602	-	-	-	-	-	-	-	-	-	-	-	-	-	-	-	-	-	-	-	-	-	-	-	-	-	-	-	-	-	-	-	-	-	0
AX-147215659	A03	5242661	56.005	-	-	-	-	-	-	-	-	-	-	-	-	-	-	-	-	-	-	-	-	-	-	-	-	-	-	-	-	-	-	-	-	-	0
AX-147215688	A03	9151360	58.492	-	-	-	-	-	-	-	-	-	-	-	-	-	-	-	-	-	-	-	-	-	-	-	-	-	-	-	-	-	-	-	-	-	0
AX-147243932	A03	13375125	65.872	-	-	-	-	-	-	-	-	-	-	-	-	-	-	-	-	-	-	-	-	-	-	-	-	-	-	-	-	-	-	-	-	-	0
AX-147216035	A03	12451828	73.175	-	-	-	-	-	-	-	-	-	-	-	-	-	-	-	-	-	-	-	-	-	-	-	-	-	-	-	-	-	-	-	-	-	0
AX-147215901	A03	10122904	74.447	-	-	-	-	-	-	-	-	-	-	-	-	-	-	-	-	-	-	-	-	-	-	-	-	-	-	-	-	-	-	-	-	-	0
AX-147216011	A03	11704597	78.168	-	-	-	-	-	-	-	-	-	-	-	-	-	-	-	-	-	-	-	-	-	-	-	-	-	-	-	-	-	-	-	-	-	0
AX-147216264	A03	22351045	95.505	-	-	-	-	-	-	sten2	-	-	-	-	-	-	-	-	-	-	-	-	-	-	-	-	-	-	-	-	-	-	-	-	-	-	1
AX-147216380	A03	28407171	98.277	-	-	-	-	-	-	sten1	-	-	-	-	-	-	-	-	-	-	-	-	-	-	-	-	-	-	-	-	-	-	-	-	-	-	1
AX-147216485	A03	30690476	99.879	-	-	-	-	-	-	sten1	-	-	-	-	-	-	-	-	-	-	-	-	-	-	-	-	-	-	-	-	-	-	-	-	-	-	1
AX-147216517	A03	30219861	101.783	-	-	-	-	-	-	sten1	-	-	-	-	-	-	-	-	-	-	-	-	-	-	-	-	-	-	-	-	-	-	-	-	-	-	1
AX-147216512	A03	30040715	102.956	-	-	-	-	-	-	sten1	-	-	-	-	-	-	-	-	-	-	-	-	-	-	-	-	-	-	-	-	-	-	-	-	-	-	1
AX-147216537	A03	31176850	104.285	-	-	-	-	-	-	sten1	-	-	-	-	-	-	-	-	-	-	-	-	-	-	-	-	-	-	-	-	-	-	-	-	-	-	1
AX-147216272	A03	33537004	106.661	-	-	-	-	-	-	sten1	-	-	-	-	-	-	-	-	-	-	-	-	-	-	-	-	-	-	-	-	-	-	-	-	-	-	1
AX-147216663	A03	35661578	109.369	-	-	-	-	-	-	sten1	-	-	-	-	-	-	-	-	-	-	-	-	-	-	-	-	-	-	-	-	-	-	-	-	-	-	1
AX-147217131	A03	98096589	130.274	-	-	-	-	-	-	sten2	-	-	-	-	-	-	-	-	-	-	-	-	-	-	-	-	-	-	-	-	-	-	-	-	-	-	1
AX-147217043	A03	56282481	132.567	-	-	-	-	-	-	sten1	-	-	-	-	-	-	-	-	-	-	-	-	-	-	-	-	-	-	-	-	-	-	-	-	-	-	1
AX-147217108	A03	78407251	133.845	-	-	-	-	-	-	sten1	-	-	-	-	-	-	-	-	-	-	-	-	-	-	-	-	-	-	-	-	-	-	-	-	-	-	1
AX-147217102	A03	90833528	134.156	-	-	-	-	-	-	sten2	-	-	-	-	-	-	-	-	-	-	-	-	-	-	-	-	-	-	-	-	-	-	-	-	-	-	1
AX-147217191	A03	112538222	135.453	-	-	-	-	-	-	sten1	-	-	-	-	-	-	-	-	-	-	-	-	-	-	-	-	-	-	-	-	-	-	-	-	-	-	1
AX-147217180	A03	111403112	136.032	-	-	-	-	-	-	sten1	-	-	-	-	-	-	-	-	-	-	-	-	-	-	-	-	-	-	-	-	-	-	-	-	-	-	1
AX-147217299	A03	117393668	137.809	-	-	-	-	-	-	sten1	-	-	-	-	-	-	-	-	-	-	-	-	-	-	-	-	-	-	-	-	-	-	-	-	-	NoCall	1
AX-147217342	A03	121813796	139.696	-	-	-	-	-	-	sten2	-	-	-	-	-	-	-	-	-	-	-	-	-	-	-	-	-	-	-	-	-	-	-	-	-	sten1	1
AX-147245139	A03	126942206	142.524	-	-	-	-	-	-	sten2	-	-	-	-	-	-	-	-	-	-	-	-	-	-	-	-	-	-	-	-	-	-	-	-	-	sten1	1
AX-147217486	A03	124258674	144.081	-	-	-	-	-	-	sten1	-	-	-	-	-	-	-	-	-	-	-	-	-	-	-	-	-	-	-	-	-	-	-	-	-	sten1	1
AX-147217578	A03	117747708	150.291	-	-	-	-	-	-	-	-	-	-	-	-	-	-	-	-	-	-	-	-	-	-	-	-	-	-	-	-	-	-	-	-	-	0
AX-147217602	A03	126778640	152.313	-	-	-	-	-	-	-	-	-	-	-	-	-	-	-	-	-	-	-	-	-	-	-	-	-	-	-	-	-	-	-	-	-	0
AX-147217621	A03	127196510	154.668	-	-	-	-	-	-	-	-	-	-	-	-	-	-	-	-	-	-	-	-	-	-	-	-	-	-	-	-	-	-	-	-	-	0
AX-147217767	A03	128394511	161.555	-	-	-	-	-	-	-	-	-	-	-	-	-	-	-	-	-	-	-	-	-	-	-	-	-	-	-	-	-	-	-	-	-	0
AX-147217690	A03	130922455	163.892	-	-	-	-	-	-	-	-	-	-	-	-	-	-	-	-	-	-	-	-	-	-	-	-	-	-	-	-	-	-	-	-	-	0
AX-147218000	A03	136792392	181.355	-	-	-	-	-	-	sten2	-	-	-	-	-	-	-	-	-	-	-	-	-	-	-	-	-	-	-	-	-	-	-	-	-	sten1	1
AX-147218118	A03	138565272	185.466	-	-	-	-	-	-	-	sten1	-	-	-	-	-	-	-	-	-	-	-	-	-	-	-	-	-	-	-	-	-	-	-	-	sten1	1
AX-147218132	A03	136494959	187.299	-	-	-	-	-	-	-	sten2	-	-	-	-	-	-	-	-	-	-	-	-	-	-	-	-	sten2	-	-	-	-	-	-	-	sten1	1
AX-147218152	A03	139104264	188.867	-	-	-	-	-	-	-	sten2	-	-	-	-	-	-	-	-	-	-	-	-	-	-	-	-	sten2	-	-	-	-	-	-	-	sten1	1
AX-147218253	A03	140197857	192.69	-	-	-	-	-	-	-	sten2	-	-	-	-	-	-	-	-	-	-	-	-	-	-	-	-	sten2	-	sten1	-	-	-	-	-	sten1	1
AX-147218304	A03	140759931	197.928	-	-	-	-	-	-	-	sten2	-	-	-	-	-	-	-	-	-	-	-	-	-	-	-	-	sten2	-	-	-	-	-	-	-	sten1	1
AX-147218365	A03	139521209	201.756	-	-	-	-	-	-	-	sten2	-	-	-	-	-	-	-	-	-	-	-	-	-	-	-	-	sten2	-	sten2	-	-	-	-	-	sten1	1
AX-147218409	A03	142153346	205.463	-	-	-	-	-	-	-	sten1	-	-	-	-	-	-	-	-	-	-	-	-	-	-	-	-	sten1	-	sten1	-	-	-	-	-	NoCall	1
AX-147218424	A03	142337273	206.978	-	-	-	-	-	-	-	sten2	-	-	-	-	-	-	-	-	-	-	-	-	-	-	-	-	sten2	-	sten2	-	-	-	-	-	sten1	1
AX-147218446	A03	142679391	208.973	-	-	-	-	-	-	-	sten1	-	-	-	-	-	-	-	-	-	-	-	-	-	-	-	-	sten1	-	sten1	-	-	-	-	-	sten1	1
AX-147218442	A03	142631625	210.576	-	-	-	-	-	-	-	sten2	-	-	-	-	-	-	-	-	-	-	-	-	-	-	-	-	sten2	-	sten2	-	-	-	-	-	sten1	1
AX-147218439	A03	142612328	212.813	-	-	-	-	-	-	-	sten2	-	-	-	-	-	-	-	-	-	-	-	-	-	-	-	-	sten2	-	sten2	-	-	-	-	-	sten1	1
AX-147218483	A03	141022127	216.9	-	-	-	-	-	-	-	NoCall	-	-	-	-	-	-	-	-	-	-	-	-	-	NoCall	-	-	sten2	-	sten2	-	-	-	-	-	sten1	1
AX-147218486	A03	143168502	219.772	-	-	-	-	-	-	-	sten2	-	-	-	-	-	-	-	-	-	-	-	-	-	-	-	-	sten2	-	sten2	-	-	-	-	-	sten1	1
AX-147218506	A03	141520752	221.046	-	-	-	-	-	-	-	sten2	-	-	-	-	-	-	-	-	-	-	-	-	-	-	-	-	sten2	-	sten2	-	-	-	-	-	sten1	1
AX-147218617	A03	144675321	230.471	-	-	-	-	-	-	-	-	sten1	-	-	-	-	-	-	-	-	-	-	-	-	-	-	-	sten2	-	sten2	-	sten1	-	-	-	-	1
AX-147218705	A03	144310256	240.615	-	-	-	-	-	-	-	-	sten1	-	-	-	-	-	-	-	-	-	-	-	-	-	-	-	sten1	-	-	-	sten1	-	-	-	-	1
AX-147218741	A03	144821390	242.262	-	-	-	-	-	-	-	-	sten1	-	-	-	-	-	-	-	-	-	-	-	-	-	-	-	sten1	-	-	-	sten1	-	-	-	-	1
AX-147218758	A04	581969	8.85	-	-	-	-	-	-	-	-	-	sten2	sten1	-	-	-	-	-	-	-	-	-	-	-	-	-	-	-	-	sten2	-	-	-	-	sten2	1
AX-147218913	A04	1387644	18.464	-	-	-	-	-	-	-	-	-	sten2	sten1	-	-	-	-	sten2	-	-	-	-	-	-	-	-	-	-	-	sten2	-	-	-	-	sten2	1
AX-147218852	A04	894500	23.199	-	-	-	-	-	-	-	-	-	sten2	sten1	-	-	-	-	-	-	-	-	-	-	-	-	-	-	-	-	sten2	-	-	-	-	sten2	1
AX-147218960	A04	2675013	30.16	-	-	-	-	-	-	-	-	-	sten2	sten1	-	-	-	-	sten2	-	-	-	-	-	-	-	-	-	-	-	sten2	-	-	-	-	sten2	1
AX-147218990	A04	2423721	32.802	-	-	-	-	-	-	-	-	-	-	-	-	-	-	-	-	-	-	-	-	-	-	-	-	-	-	-	-	-	-	-	-	-	0
AX-147219034	A04	4175542	35.419	-	-	-	-	-	-	-	-	-	-	-	-	-	-	-	-	-	-	-	-	-	-	-	-	-	-	-	-	-	-	-	-	-	0
AX-147219040	A04	2882108	36.912	-	-	-	-	-	-	-	-	-	-	-	-	-	-	-	-	-	-	-	-	-	-	-	-	-	-	-	-	-	-	-	-	-	0
AX-147219035	A04	4175873	37.295	-	-	-	-	-	-	-	-	-	-	-	-	-	-	-	-	-	-	-	-	-	-	-	-	-	-	-	-	-	-	-	-	-	0
AX-147219075	A04	3151826	41.105	-	-	-	-	-	-	-	-	-	-	-	-	-	-	-	-	-	-	-	-	-	-	-	-	-	-	-	-	-	-	-	-	-	0
AX-147219071	A04	3118814	43.122	-	-	-	-	-	-	-	-	-	-	-	-	-	-	-	-	-	-	-	-	-	-	-	-	-	-	-	-	-	-	-	-	-	0
AX-147219138	A04	3884910	48	-	-	-	-	-	-	-	-	-	-	-	-	-	-	-	-	-	-	-	-	-	-	-	-	-	-	-	-	-	-	-	-	-	0
AX-147219127	A04	3677993	48.57	-	-	-	-	-	-	-	-	-	-	-	-	-	-	-	-	-	-	-	-	-	-	-	-	-	-	-	-	-	-	-	-	-	0
AX-147219161	A04	5775716	52.52	-	-	-	-	-	-	-	-	-	-	-	-	-	-	-	-	-	-	-	-	-	-	-	-	-	-	-	-	-	-	-	-	-	0
AX-147219235	A04	7157554	58.836	-	-	-	-	-	-	-	-	-	-	sten1	-	-	-	-	-	-	-	-	-	-	-	-	-	-	-	-	-	-	-	-	-	-	1
AX-147219256	A04	8231772	63.466	-	-	-	-	-	-	-	-	-	-	sten1	-	-	-	-	-	-	-	-	-	-	-	-	-	-	-	-	-	-	-	-	-	-	1
AX-147219321	A04	7672048	67.275	-	-	-	-	-	-	-	-	-	-	sten1	-	-	-	-	-	-	-	-	-	-	-	-	-	-	-	-	-	-	-	-	-	-	1
AX-147219466	A04	10833137	76.251	-	-	-	-	-	-	-	-	-	-	sten1	-	-	-	-	-	-	-	-	-	-	-	-	-	-	-	-	-	-	-	-	-	-	1
AX-147219517	A04	12985049	79.89	-	-	-	-	-	-	-	-	-	-	sten1	-	-	-	-	-	-	-	-	-	-	-	-	-	-	-	-	-	-	-	-	-	-	1
AX-147219503	A04	14256928	80.901	-	-	-	-	-	-	-	-	-	-	sten1	-	-	-	-	-	-	-	-	-	-	-	-	-	-	-	-	-	-	-	-	-	-	1
AX-147219646	A04	18836117	83.98	-	-	-	-	-	-	-	-	-	-	sten2	-	-	-	-	-	-	-	-	-	-	-	-	-	-	-	-	-	-	-	-	-	-	1
AX-147219658	A04	20121779	83.982	-	-	-	-	-	-	-	-	-	-	sten1	-	-	-	-	-	-	-	-	-	-	-	-	-	-	-	-	-	-	-	-	-	-	1
AX-147219833	A04	32122085	88.319	-	-	-	-	-	-	-	-	-	-	sten1	-	-	-	-	-	-	-	-	-	-	-	-	-	-	-	-	-	-	-	-	-	-	1
AX-147219761	A04	28444723	90.557	-	-	-	-	-	-	-	-	-	-	sten2	-	-	-	-	-	-	-	-	-	-	-	-	-	-	-	-	-	-	-	-	-	-	1
AX-147219969	A04	52539134	96.275	-	-	-	-	-	-	-	-	-	-	sten1	-	-	-	-	-	-	-	-	-	-	-	-	-	-	-	-	-	-	-	-	-	-	1
AX-147220250	A04	88148598	104.567	-	-	-	-	-	-	-	-	-	-	sten2	-	-	-	-	-	-	-	-	-	-	-	-	-	-	-	-	-	-	-	-	-	-	1
AX-147220074	A04	96479414	107.036	-	-	-	-	-	-	-	-	-	-	sten1	-	-	-	-	-	-	-	-	-	-	-	-	-	-	-	-	-	-	-	-	-	-	1
AX-147220067	A04	68678047	108.67	-	-	-	-	-	-	-	-	-	-	sten1	-	-	-	-	-	-	-	-	-	-	-	-	-	-	-	-	-	-	-	-	-	-	1
AX-147220154	A04	79845775	109.698	-	-	-	-	-	-	-	-	-	-	sten1	-	-	-	-	-	-	-	-	-	-	-	-	-	-	-	-	-	-	-	-	-	-	1
AX-147220290	A04	95119827	113.168	-	-	-	-	-	-	-	-	-	-	-	-	-	-	-	-	-	-	-	-	-	-	-	-	-	-	-	-	-	-	-	-	-	0
AX-147220040	A04	105876455	114.891	-	-	-	-	-	-	-	-	-	-	-	-	-	-	-	-	-	-	-	-	-	-	-	-	-	-	-	-	-	-	-	-	-	0
AX-147220329	A04	99910972	117.962	-	-	-	-	-	-	-	-	-	-	-	-	-	-	-	-	-	-	-	-	-	-	-	-	-	-	-	-	-	-	-	-	-	0
AX-147220404	A04	105369231	122.299	-	-	-	-	-	-	-	-	-	-	-	-	-	-	-	-	-	-	-	-	-	-	-	-	-	-	-	-	-	-	-	-	-	0
AX-147220481	A04	120164540	124.854	-	-	-	-	-	-	-	-	-	-	-	-	-	-	-	-	-	-	-	-	-	-	-	-	-	-	-	-	-	-	-	-	-	0
AX-147220500	A04	120394144	125.974	-	-	-	-	-	-	-	-	-	-	-	-	-	-	-	-	-	-	-	-	-	-	-	-	-	-	-	-	-	-	-	-	-	0
AX-147220633	A04	114252532	137.218	-	-	-	-	-	-	-	-	-	-	-	-	-	-	-	-	-	-	-	-	-	-	-	-	-	-	-	-	-	-	-	-	-	0
AX-147220708	A04	128842373	139.595	-	-	-	-	-	-	-	-	-	-	-	-	-	-	-	-	-	-	-	-	-	-	-	-	-	-	-	-	-	-	-	-	-	0
AX-147220775	A04	118097571	142.529	-	-	-	-	-	-	-	-	-	-	-	-	-	-	-	-	-	-	-	-	-	-	-	-	-	-	-	-	-	-	-	-	-	0
AX-147220802	A04	118557760	144.364	-	-	-	-	-	-	-	-	-	-	-	-	-	-	-	-	-	-	-	-	-	-	-	-	-	-	-	-	-	-	-	-	-	0
AX-147220842	A04	119359404	146.632	-	-	-	-	-	-	-	-	-	-	-	sten2	-	-	-	-	-	-	-	-	-	-	-	-	-	-	-	-	-	-	sten2	-	-	1
AX-147220883	A04	119891340	148.339	-	-	-	-	-	-	-	-	-	-	-	sten1	NoCall	-	-	-	-	-	-	-	-	-	-	-	-	-	-	-	-	-	sten1	-	-	1
AX-147220911	A04	134726256	180.675	-	-	-	-	-	-	-	-	-	-	-	sten2	-	-	-	-	-	-	-	-	-	-	-	-	-	-	-	-	-	-	sten2	-	-	1
AX-147221103	A04	124160220	200.144	-	-	-	-	-	-	-	-	-	-	-	sten1	-	-	-	-	-	-	-	-	-	-	-	-	-	-	-	-	-	-	sten1	-	-	1
AX-147221095	A04	124017383	203.145	-	-	-	-	-	-	-	-	-	-	-	sten1	-	-	-	-	-	-	-	-	-	-	-	-	-	-	-	-	-	-	sten1	-	-	1
AX-147221220	A04	139659355	211.871	-	-	-	-	-	-	-	-	-	-	-	sten1	-	-	-	-	-	-	-	-	-	-	-	-	-	-	-	-	-	-	sten1	-	-	1
AX-147221314	A04	140826027	219.327	-	-	-	-	-	-	-	-	-	-	-	sten1	-	-	-	-	-	-	-	-	-	-	-	-	-	-	-	-	-	-	sten1	-	-	1
AX-147248820	A04	131096856	225.213	-	-	-	-	-	-	-	-	-	-	-	sten1	-	-	-	-	-	-	-	-	-	-	-	-	-	-	sten1	-	-	-	sten1	-	-	1
AX-147248848	A04	141141070	231.802	-	-	-	-	-	-	-	-	-	-	-	sten1	-	-	-	-	-	-	-	-	-	-	-	-	-	-	sten1	-	-	-	sten1	-	-	1
AX-147221372	A04	126774434	232.849	-	-	-	-	-	-	-	-	-	-	-	sten1	-	-	-	-	-	-	-	-	-	-	-	-	-	-	sten1	-	-	-	sten1	-	-	1
AX-147221431	A04	128645744	245.498	-	-	-	-	-	-	-	-	-	-	-	-	-	-	-	-	-	-	-	-	-	-	-	-	-	-	sten1	-	-	-	-	-	-	1
AX-147249566	A05	21457049	0	-	sten1	-	-	-	sten2	-	NoCall	-	-	sten2	-	-	-	-	-	-	-	-	sten2	-	-	NoCall	-	sten2	-	sten2	-	-	-	-	-	-	1
AX-147221919	A05	42254528	12.503	-	-	-	-	-	-	-	-	-	-	-	-	sten2	-	-	-	-	-	-	-	-	-	-	-	-	-	-	-	-	-	-	-	-	1
AX-147221702	A05	9170829	23.494	-	-	-	-	-	-	-	-	-	-	NoCall	-	sten1	-	-	-	-	-	-	-	-	-	-	-	-	-	-	-	-	-	-	-	-	1
AX-147221713	A05	9138239	25.917	-	-	-	-	-	-	-	-	-	-	sten1	-	sten1	-	-	-	-	-	-	-	-	-	-	-	-	-	-	-	-	-	-	-	-	1
AX-147221691	A05	8589677	27.276	-	-	-	-	-	-	-	-	-	-	sten1	-	sten2	-	-	-	-	-	-	-	-	-	-	-	-	-	-	-	-	-	-	-	-	1
AX-147221684	A05	8440177	28.571	-	-	-	-	-	-	-	-	-	-	sten1	-	sten1	-	-	-	-	-	-	-	-	-	-	-	-	-	-	-	-	-	-	-	-	1
AX-147221688	A05	8688458	29.347	-	-	-	-	-	-	-	-	-	-	sten1	-	sten1	-	-	-	-	-	-	-	-	-	-	-	-	-	-	-	-	-	-	-	-	1
AX-147221776	A05	10859155	31.681	-	-	-	-	-	-	-	-	-	-	sten2	-	sten2	-	-	-	-	-	-	-	-	-	-	-	-	-	-	-	-	-	-	-	-	1
AX-147221803	A05	11618574	32.452	-	-	-	-	-	-	-	-	-	-	-	-	sten1	-	-	-	-	-	-	-	-	-	-	-	-	-	-	-	-	-	-	-	-	1
AX-147221836	A05	12474179	34.007	-	-	-	-	-	-	-	-	-	-	-	-	sten1	-	-	-	-	-	-	-	-	-	-	-	-	-	-	-	-	-	-	-	-	1
AX-147221874	A05	14547308	35.562	-	-	-	-	-	-	-	-	-	-	-	-	sten2	-	-	-	-	-	-	-	-	-	-	-	-	-	-	-	-	-	-	-	-	1
AX-147222142	A05	36364087	40.551	-	-	-	-	-	-	-	-	-	-	-	-	sten1	-	-	-	-	-	-	-	-	-	-	-	-	-	-	-	-	-	-	-	-	1
AX-147222100	A05	19684340	40.836	-	-	-	-	-	-	-	-	-	-	-	-	sten2	-	-	-	-	-	-	-	-	-	-	-	-	-	-	-	-	-	-	-	-	1
AX-147222046	A05	18359156	41.609	-	-	-	-	-	-	-	-	-	-	-	-	sten2	-	-	-	-	-	-	-	-	-	-	-	-	-	-	-	-	-	-	-	-	1
AX-147222047	A05	39289957	42.381	-	-	-	-	-	-	-	-	-	-	-	-	sten1	-	-	-	-	-	-	-	-	-	-	-	-	-	-	-	-	-	-	-	-	1
AX-147222497	A05	18265989	55.844	-	-	-	-	-	-	-	-	-	-	-	-	NoCall	-	-	-	-	-	-	-	-	-	-	-	-	-	-	-	-	-	-	-	-	1
AX-147222237	A05	25082209	56.446	-	-	-	-	-	-	-	-	-	-	-	-	sten1	-	-	-	-	-	-	-	-	-	-	-	-	-	-	-	-	-	-	-	-	1
AX-147222358	A05	30512652	56.966	-	-	-	-	-	-	-	-	-	-	-	-	sten2	-	-	-	-	-	-	-	-	-	-	-	-	-	-	-	-	-	-	-	-	1
AX-147222496	A05	38445263	58.647	-	-	-	-	-	-	-	-	-	-	-	-	sten1	-	-	-	-	-	-	-	-	-	-	-	-	-	-	-	-	-	-	-	-	1
AX-147222936	A05	152518061	65.928	-	-	-	-	-	-	-	-	-	-	-	-	sten2	-	-	-	-	-	-	-	-	-	-	-	-	-	-	-	-	-	-	-	-	1
AX-147222944	A05	92572941	66.184	-	-	-	-	-	-	-	-	-	-	-	-	sten1	-	-	-	-	-	-	-	-	-	-	-	-	-	-	-	-	-	-	-	-	1
AX-147223052	A05	94791587	67.733	-	-	-	-	-	-	-	-	-	-	-	-	sten2	-	-	-	-	-	-	-	-	-	-	-	-	-	-	-	-	-	-	-	-	1
AX-147223345	A05	102001544	70.863	-	-	-	-	-	-	-	-	-	-	-	-	sten2	-	-	-	-	-	-	-	-	-	-	-	-	-	-	-	-	-	-	-	-	1
AX-147223371	A05	102737209	72.256	-	-	-	-	-	-	-	-	-	-	-	-	sten2	-	-	-	-	-	-	-	-	-	-	-	-	-	-	-	-	-	-	-	-	1
AX-147250318	A05	132882537	87.904	-	-	-	-	-	-	-	-	-	-	-	-	sten2	-	-	-	-	-	-	-	-	-	-	-	-	-	-	-	-	-	-	-	-	1
AX-147223510	A05	132856438	88.738	-	-	-	-	-	-	-	-	-	-	-	-	sten1	-	-	-	-	-	-	-	-	-	-	-	-	-	-	-	-	-	-	-	-	1
AX-147223533	A05	131685786	91.066	-	-	-	-	-	-	-	-	-	-	-	-	-	-	-	-	-	-	-	-	-	-	-	-	-	-	-	-	-	-	-	-	-	0
AX-147223696	A05	110247500	100.689	-	-	-	-	-	-	-	-	-	-	-	-	-	-	-	-	-	-	-	-	-	-	-	-	-	-	-	-	-	-	-	-	-	0
AX-147224108	A06	560646	0	-	-	-	-	-	sten1	-	-	-	-	-	-	-	sten1	sten1	-	-	-	-	-	-	-	-	-	-	-	NoCall	-	-	-	-	-	-	1
AX-147224165	A06	1309985	11.509	-	-	-	-	-	sten2	-	-	-	-	-	-	-	sten2	sten2	-	-	-	-	-	-	-	-	-	-	-	-	-	-	-	-	-	-	1
AX-147224216	A06	1761396	20.114	-	-	-	-	-	sten2	-	-	-	-	-	-	-	sten2	sten2	-	-	-	-	-	-	-	-	-	-	-	-	-	-	-	-	-	-	1
AX-147224248	A06	2460236	25.187	-	-	-	-	-	sten2	-	-	-	-	-	-	-	sten2	sten2	-	-	-	-	-	-	-	-	-	-	-	-	-	-	-	-	-	-	1
AX-147224251	A06	2464055	26.579	-	-	-	-	-	sten2	-	-	-	-	-	-	-	sten2	sten2	-	-	-	-	-	-	-	-	-	-	-	-	-	-	-	-	-	-	1
AX-147224280	A06	2922851	31.894	-	-	-	-	-	-	-	-	-	-	-	-	-	-	-	-	-	-	-	-	-	-	-	-	-	-	-	-	-	-	-	-	-	0
AX-147224270	A06	2788344	34.776	-	-	-	-	-	-	-	-	-	-	-	-	-	-	-	-	-	-	-	-	-	-	-	-	-	-	-	-	-	-	-	-	-	0
AX-147224316	A06	20071300	50.983	-	-	-	-	-	-	-	-	-	-	-	-	-	-	-	-	-	-	-	-	-	-	-	-	-	-	-	-	-	-	-	-	-	0
AX-147224370	A06	18474157	55.631	-	-	-	-	-	-	-	-	-	-	-	-	-	-	-	-	-	-	-	-	-	-	-	-	-	-	-	-	-	-	-	-	-	0
AX-147224372	A06	4374490	56.257	-	-	-	-	-	-	-	-	-	-	-	-	-	-	-	-	-	-	-	-	-	-	-	-	-	-	NoCall	-	-	-	-	-	-	1
AX-147252314	A06	18241626	57.188	-	-	-	-	-	-	-	-	-	-	-	-	-	-	-	-	-	-	-	-	-	-	-	-	-	-	-	-	-	-	-	-	-	0
AX-147260196	A06	10172086	66.72	-	-	-	-	-	-	-	-	-	-	-	-	-	-	-	-	-	-	-	-	-	-	-	-	-	-	-	-	-	-	-	-	-	0
AX-147224487	A06	5593015	76.765	-	-	-	-	-	-	-	-	-	-	-	-	-	-	-	-	-	-	-	-	-	-	-	-	-	-	-	-	-	-	-	-	-	0
AX-147224485	A06	5599051	77.381	-	-	-	-	-	-	-	-	-	-	-	-	-	-	-	-	-	-	-	-	-	-	-	-	-	-	-	-	-	-	-	-	-	0
AX-147224507	A06	6031052	80.827	-	-	-	-	-	-	-	NoCall	-	-	-	-	-	-	-	-	-	-	-	-	-	-	-	-	-	-	-	-	-	-	-	-	-	1
AX-147224569	A06	6786217	86.334	-	-	-	-	-	-	-	-	-	-	-	-	-	-	-	-	-	-	-	-	-	-	-	-	-	-	-	-	-	-	-	-	-	0
AX-147224620	A06	12986739	89.66	-	-	-	-	-	-	-	-	-	-	-	-	-	-	-	-	-	-	-	-	-	-	-	-	-	-	-	-	-	-	-	-	-	0
AX-147224636	A06	7744876	90.743	-	-	-	-	-	-	-	-	-	-	-	-	-	-	-	-	-	-	-	-	-	-	-	-	-	-	-	-	-	-	-	-	-	0
AX-147224664	A06	8218912	92.32	-	-	-	-	-	sten1	-	-	-	-	-	-	-	-	sten1	-	-	-	-	-	-	-	-	-	-	-	-	-	-	-	-	-	-	1
AX-147224808	A06	11173958	98.723	-	-	-	-	-	sten2	-	-	-	-	-	-	-	-	sten2	-	-	-	-	-	-	-	-	-	-	-	-	-	-	-	-	-	-	1
AX-147224737	A06	10020351	108.044	-	-	-	-	-	sten1	-	-	-	-	-	-	-	-	sten1	-	-	-	-	-	-	-	-	-	-	-	NoCall	-	-	-	-	-	-	1
AX-147224945	A06	6346006	128.581	-	-	-	-	-	NoCall	-	-	-	-	-	-	-	-	sten2	-	-	-	-	-	-	-	-	-	-	-	-	-	-	-	-	-	-	1
AX-147225078	A06	17303415	134.13	-	-	-	-	-	sten2	-	-	-	-	-	-	-	-	sten2	-	-	-	-	-	-	-	-	-	-	-	-	-	-	-	-	-	-	1
AX-147225104	A06	18031993	135.386	-	-	-	-	-	sten1	-	-	-	-	-	-	-	-	sten1	-	-	-	-	-	-	-	-	-	-	-	-	-	-	-	-	-	-	1
AX-147225232	A06	34656122	138.786	-	-	-	-	-	sten1	-	-	-	-	-	-	-	-	sten1	-	-	-	-	-	-	-	-	-	-	-	-	-	-	-	-	-	-	1
AX-147225443	A06	47244014	139.567	-	-	-	-	-	sten2	-	-	-	-	-	-	-	-	sten2	-	-	-	-	-	-	-	-	-	-	-	NoCall	-	-	-	-	-	-	1
AX-147225334	A06	44406036	139.671	-	-	-	-	-	sten2	-	-	-	-	-	-	-	-	sten2	-	-	-	-	-	-	-	-	-	-	-	-	-	-	-	-	-	-	1
AX-147225325	A06	32572657	140.265	-	-	-	-	-	sten2	-	NoCall	-	-	-	-	-	-	sten2	-	-	-	-	-	-	-	-	-	-	-	-	-	-	-	-	-	-	1
AX-147225464	A06	98122263	148.83	-	-	-	-	-	sten1	-	-	-	-	-	-	-	-	sten1	-	-	-	-	-	-	-	-	-	-	-	-	-	-	-	-	-	-	1
AX-147225594	A06	82981996	153.242	-	-	-	-	-	NoCall	-	-	-	-	-	-	-	-	sten2	-	-	-	-	-	-	-	-	-	-	-	NoCall	-	-	-	-	-	-	1
AX-147225368	A06	63984146	158.013	-	-	-	-	-	sten2	-	-	-	-	-	-	-	-	sten2	-	-	-	-	-	-	-	-	-	-	-	-	-	-	-	-	-	-	1
AX-147225651	A06	85083231	179.375	-	-	-	-	-	sten2	-	-	-	-	-	-	-	-	sten2	-	-	-	-	-	-	-	-	-	-	-	-	-	-	-	-	-	-	1
AX-147225614	A06	115881361	179.695	-	-	-	-	-	sten1	-	-	-	-	-	-	-	-	sten1	-	-	-	-	-	-	-	-	-	-	-	-	-	-	-	-	-	-	1
AX-147225650	A06	85083839	182.331	-	-	-	-	-	sten1	-	-	-	-	-	-	-	-	sten1	-	-	-	-	-	-	-	-	-	-	-	-	-	-	-	-	-	-	1
AX-147225805	A06	96859596	185.815	-	-	-	-	-	-	-	-	-	-	-	-	-	-	-	-	-	-	-	-	-	-	-	-	-	-	-	-	-	-	-	-	-	0
AX-147225934	A06	134826570	192.564	-	-	-	-	-	-	-	-	-	-	-	-	-	-	-	-	-	-	-	-	-	-	-	-	-	-	-	-	-	-	-	-	-	0
AX-147226002	A06	104518408	195.696	-	-	-	-	-	-	-	-	-	-	-	-	-	-	-	-	-	-	-	-	-	-	-	-	-	-	-	-	-	-	-	-	-	0
AX-147226037	A06	105343820	197.068	-	-	-	-	-	-	-	-	-	-	-	-	-	-	-	-	-	-	-	-	-	-	-	-	-	-	-	-	-	-	-	-	-	0
AX-147225997	A06	136351394	204.344	-	-	-	-	-	-	-	-	-	-	-	-	-	-	-	-	-	-	-	-	-	-	-	-	-	-	-	-	-	-	-	-	-	0
AX-147226076	A06	106175001	209.738	-	-	-	-	-	-	-	-	-	-	-	-	-	-	-	-	-	-	-	-	-	-	-	-	-	-	-	-	-	-	-	-	-	0
AX-147226154	A06	107770440	214.176	-	-	-	-	-	-	-	-	-	-	-	-	-	-	-	-	-	-	-	-	-	-	-	-	-	-	-	-	-	-	-	-	-	0
AX-147226178	A06	108329719	227.793	-	-	-	-	-	-	-	-	-	-	-	-	-	-	-	-	-	-	-	-	-	-	-	-	-	-	-	-	-	-	-	-	-	0
AX-147226189	A06	108514344	229.193	-	-	-	-	-	-	-	-	-	-	-	-	-	-	-	-	-	-	-	-	-	-	-	-	-	-	-	-	-	-	-	-	-	0
AX-147226332	A06	110670429	235.958	-	-	-	-	-	-	-	-	-	-	-	-	-	-	-	-	-	-	-	sten2	-	-	-	-	-	-	-	-	-	-	-	-	-	1
AX-147226288	A06	110203928	237.825	-	-	-	-	-	-	-	-	-	-	-	-	-	-	-	-	-	-	-	sten2	-	-	-	-	-	-	-	-	-	-	-	-	-	1
AX-147253944	A06	112605015	240.073	-	-	-	-	-	-	-	-	-	-	-	-	-	-	-	-	-	-	-	sten2	-	-	-	-	-	-	-	-	-	-	-	-	-	1
AX-147226482	A06	146181866	242.441	-	-	-	-	-	-	-	-	-	-	-	-	-	-	-	-	-	-	-	sten1	-	-	-	-	-	-	-	-	-	-	-	-	-	1
AX-147253814	A06	143495229	255.928	-	-	-	-	-	-	-	-	-	-	-	-	-	-	-	-	-	-	-	sten1	-	-	-	-	-	-	-	-	-	-	-	-	-	1
AX-147254245	A06	117018476	298.592	-	-	-	-	-	sten1	-	-	-	-	-	-	-	-	-	sten2	-	-	-	sten2	-	-	-	-	-	-	-	-	-	-	-	-	-	1
AX-147226719	A06	149187908	300.222	-	-	-	-	-	sten1	-	-	-	-	-	-	-	-	-	sten2	-	-	-	sten2	-	-	-	-	-	-	-	-	-	-	-	-	-	1
AX-147226720	A06	116924622	301.085	-	-	-	-	-	sten1	-	-	-	-	-	-	-	-	-	sten1	-	-	-	sten1	-	-	-	-	-	-	-	-	-	-	-	-	-	1
AX-147226820	A06	151007113	312.155	-	-	-	-	-	sten1	-	-	-	-	-	-	-	-	-	sten2	-	-	-	sten2	-	-	sten2	-	-	-	-	-	-	-	-	-	-	1
AX-147226816	A06	150848333	315.515	-	-	-	-	-	sten1	-	-	-	-	-	-	-	-	-	sten1	-	-	-	sten1	-	-	sten1	-	-	-	-	-	-	-	-	-	-	1
AX-147227046	A07	2179763	0	-	sten1	-	sten2	-	-	sten2	-	-	-	-	-	-	-	-	-	sten2	-	-	-	-	-	-	-	-	-	-	-	-	-	-	-	sten2	1
AX-147227238	A07	4050344	8.154	-	-	-	-	-	-	-	-	-	-	-	-	-	-	-	-	sten1	-	-	-	-	-	-	-	-	-	-	-	-	-	-	-	-	1
AX-147227276	A07	4686040	9.937	-	-	-	-	-	-	-	-	-	-	-	-	-	-	-	-	sten1	-	-	-	-	-	-	-	-	-	-	-	-	-	-	-	-	1
AX-147227304	A07	4854927	12.433	-	-	-	-	-	-	-	-	-	-	-	-	-	-	-	-	sten1	-	-	-	-	-	-	-	-	-	-	-	-	-	-	-	-	1
AX-147227318	A07	4179742	14.848	-	-	-	-	-	-	-	-	-	-	-	-	-	-	-	-	sten1	-	-	-	-	-	-	-	-	-	-	-	-	-	-	-	-	1
AX-147227391	A07	5055944	18.22	-	-	-	-	-	-	-	-	-	-	-	-	-	-	-	-	sten2	-	-	-	-	-	-	-	-	-	-	-	-	-	-	-	-	1
AX-147227390	A07	5048309	31.088	-	-	-	-	-	-	-	-	-	-	-	-	-	-	-	-	sten1	-	-	-	-	-	-	-	-	-	-	-	-	-	-	-	-	1
AX-147227409	A07	5559736	36.824	-	-	-	-	-	-	-	-	-	-	-	-	-	-	-	-	sten1	sten1	-	-	-	-	-	-	-	-	-	-	-	-	-	-	-	1
AX-147227491	A07	6794820	41.396	-	-	-	-	-	-	-	-	-	-	-	-	-	-	-	-	sten1	sten1	-	-	-	-	-	-	-	-	-	-	-	-	-	-	-	1
AX-147227676	A07	11297930	63.562	-	-	-	-	-	-	-	-	-	-	-	-	-	-	-	-	sten1	sten1	-	-	-	-	-	-	-	-	-	-	-	-	-	-	-	1
AX-147227821	A07	14318102	69.611	-	-	-	-	-	-	-	-	-	-	-	-	-	-	-	-	-	sten1	-	-	-	-	-	-	-	-	-	-	-	-	-	-	-	1
AX-147227840	A07	14742952	71.635	-	-	-	-	-	-	-	-	-	-	-	-	-	-	-	-	-	sten1	-	-	-	-	-	-	-	-	-	-	-	-	-	-	-	1
AX-147227834	A07	17207421	72.931	-	-	-	-	-	-	-	-	-	-	-	-	-	-	-	-	-	sten1	-	-	-	-	-	-	-	-	-	-	-	-	-	-	-	1
AX-147227833	A07	14481487	73.796	-	-	-	-	-	-	-	-	-	-	-	-	-	-	-	-	-	sten2	-	-	-	-	-	-	-	-	-	-	-	-	-	-	-	1
AX-147227917	A07	16679844	75.695	-	-	-	-	-	-	-	-	-	-	sten1	-	-	-	-	-	-	sten2	-	-	-	-	-	-	-	-	-	-	-	-	-	-	-	1
AX-147227930	A07	20639878	77.553	-	-	-	-	-	-	-	-	-	-	sten1	-	-	-	-	-	-	sten1	-	-	-	-	-	-	-	-	-	-	-	-	-	-	-	1
AX-147227919	A07	20071332	78.627	-	-	-	-	-	-	-	-	-	-	-	-	-	-	-	-	-	sten1	-	-	-	-	-	-	-	-	-	-	-	-	-	-	-	1
AX-147228073	A07	22870347	83.776	-	-	-	-	-	-	-	-	-	-	-	-	-	-	-	-	-	sten1	-	-	-	-	-	-	-	-	-	-	-	-	-	-	-	1
AX-147228146	A07	25639423	96.021	-	-	-	-	-	-	-	-	-	-	sten1	-	-	-	-	-	-	sten2	-	-	-	-	-	-	-	-	-	-	-	-	-	-	-	1
AX-147228139	A07	25848460	96.591	-	-	-	-	-	-	-	-	-	-	sten1	-	-	-	-	-	-	sten2	-	-	-	-	-	-	-	-	-	-	-	-	-	-	-	1
AX-147228270	A07	31241997	98.771	-	-	-	-	-	-	-	-	-	-	sten1	-	-	-	-	-	-	sten1	-	-	-	-	-	-	-	-	-	-	-	-	-	-	-	1
AX-147228382	A07	47387844	100.747	-	-	-	-	-	-	-	-	-	-	sten1	-	-	-	-	-	-	sten1	-	-	-	-	-	-	-	-	-	-	-	-	-	-	-	1
AX-147228528	A07	56150172	108.288	-	-	-	-	-	-	-	-	-	-	sten1	-	-	-	-	-	-	NoCall	-	-	-	-	-	-	-	-	-	-	-	-	-	-	-	1
AX-147228550	A07	58329208	108.806	-	-	-	-	-	-	-	-	-	-	sten1	-	-	-	-	-	-	sten1	-	-	-	-	-	-	-	-	-	-	-	-	-	-	-	1
AX-147228566	A07	59519278	109.811	-	-	-	-	-	-	-	-	-	-	sten1	-	-	-	-	-	-	sten1	-	-	-	-	-	-	-	-	-	-	-	-	-	-	-	1
AX-147228576	A07	50549257	111.159	-	-	-	-	-	-	-	-	-	-	sten1	-	-	-	-	-	-	sten1	-	-	-	-	-	-	-	-	-	-	-	-	-	-	-	1
AX-147228634	A07	64438121	112.043	-	-	-	-	-	-	-	-	-	-	sten1	-	-	-	-	-	-	sten1	-	-	-	-	-	-	-	-	-	-	-	-	-	-	-	1
AX-147228658	A07	65500928	115.093	-	-	-	-	-	-	-	-	-	-	sten1	-	-	-	-	-	-	sten1	-	-	-	-	-	-	-	-	-	-	-	-	-	-	-	1
AX-147228759	A07	33262266	116.666	-	-	-	-	-	-	-	-	-	-	sten1	-	-	-	-	-	-	sten2	-	-	-	-	-	-	-	-	-	-	-	-	-	-	-	1
AX-147228738	A07	33400624	117.638	-	-	-	-	-	-	-	-	-	-	sten1	-	-	-	-	-	-	sten1	-	-	-	-	-	-	-	-	-	-	-	-	-	-	-	1
AX-147228199	A07	72269158	119.556	-	-	-	-	-	-	-	-	-	-	sten1	-	-	-	-	-	-	sten2	-	-	-	-	-	-	-	-	-	-	-	-	-	-	-	1
AX-147228204	A07	72258889	119.871	-	-	-	-	-	-	-	-	-	-	sten1	-	-	-	-	-	-	NoCall	-	-	-	-	-	-	-	-	-	-	-	-	-	-	-	1
AX-147229124	A07	57257653	120.938	-	-	-	-	-	-	-	-	-	-	sten1	-	-	-	-	-	-	sten1	-	-	-	-	-	-	-	-	-	-	-	-	-	-	-	1
AX-147229051	A07	75636475	126.477	-	-	-	-	-	-	-	-	-	-	-	-	-	-	-	-	-	-	-	-	-	-	-	-	-	-	-	-	-	-	-	-	-	0
AX-147229019	A07	76229191	131.076	-	-	-	-	-	-	-	-	-	-	-	-	-	-	-	-	-	-	-	-	-	-	-	-	-	-	-	-	-	-	-	-	-	0
AX-147228983	A07	77494348	132.909	-	-	-	-	-	-	-	-	-	-	-	-	-	-	-	-	-	-	-	-	-	-	-	-	-	-	NoCall	-	-	-	-	-	-	1
AX-147228871	A07	79853981	146.645	-	-	-	-	-	-	-	-	-	-	-	-	-	-	-	-	-	-	-	-	-	-	-	-	-	-	-	-	-	-	-	-	-	0
AX-147256944	A07	80530440	153.119	-	-	-	-	-	-	-	-	-	-	-	-	-	-	-	-	-	-	-	-	-	-	-	-	-	-	-	-	-	-	-	-	-	0
AX-147228816	A07	80667124	154.268	-	-	-	-	-	-	-	-	-	-	-	-	-	-	-	-	-	-	-	-	-	-	-	-	-	-	-	-	-	-	-	-	-	0
AX-147228802	A07	937813	158.431	-	-	-	-	-	-	-	-	-	-	-	-	-	-	-	-	-	-	-	-	-	-	-	-	-	-	-	-	-	-	-	-	-	0
AX-147228791	A07	883348	159.639	-	-	-	-	-	-	-	-	-	-	-	-	-	-	-	-	-	-	-	-	-	-	-	-	-	-	NoCall	-	-	-	-	-	-	1
AX-147228785	A07	496770	165.575	-	-	-	-	-	-	-	-	-	-	-	-	-	-	-	-	-	-	-	-	-	-	-	-	-	-	-	-	-	-	-	-	-	0
AX-147228782	A07	429535	166.136	-	-	-	-	-	-	-	-	-	-	-	-	-	-	-	-	-	-	-	-	-	-	-	-	-	-	-	-	-	-	-	-	-	0
AX-147228764	A07	70619039	167.497	-	-	-	-	-	-	-	-	-	-	-	-	-	-	-	-	-	-	-	-	-	-	-	-	-	-	-	-	-	-	-	-	-	0
AX-147229294	A08	102487589	9.676	-	-	-	-	-	-	-	-	-	-	-	-	-	NoCall	-	-	-	-	-	-	-	-	-	-	-	-	-	-	-	-	-	-	-	1
AX-147229346	A08	4317602	15.509	-	-	-	-	-	-	-	-	-	-	-	-	-	-	-	-	-	-	-	-	-	-	-	-	-	-	-	-	-	-	-	-	-	0
AX-147255729	A08	54627334	16.979	-	-	-	-	-	-	-	-	-	-	-	-	-	-	-	-	-	-	-	-	-	-	-	-	-	-	-	-	-	-	-	-	-	0
AX-147229479	A08	115966853	17.842	-	-	-	-	-	-	-	-	-	-	-	-	-	-	-	-	-	-	-	-	-	-	-	-	-	-	-	-	-	-	-	-	-	0
AX-147229410	A08	5015237	18.423	-	-	-	-	-	-	-	-	-	-	-	-	-	-	-	-	-	-	-	-	-	-	-	-	-	-	-	-	-	-	-	-	-	0
AX-147229481	A08	115967003	20.248	-	-	-	-	-	-	-	-	-	-	-	-	-	-	-	-	-	-	-	NoCall	-	-	-	-	-	-	-	-	-	-	-	-	-	1
AX-147229642	A08	120336827	27.122	-	-	-	-	-	-	-	-	-	-	-	-	-	-	-	-	-	-	-	-	-	-	-	-	-	-	-	-	-	-	-	-	-	0
AX-147229709	A08	8348897	32.761	-	-	-	-	-	-	-	-	-	-	-	-	-	-	-	-	-	-	-	-	-	-	-	-	-	-	-	-	-	-	-	-	-	0
AX-147229729	A08	8746602	36.86	-	-	-	-	-	-	-	-	-	-	-	-	-	-	-	-	-	-	-	-	-	-	-	-	-	-	-	-	-	-	-	-	-	0
AX-147229740	A08	124104242	39.543	-	-	-	-	-	-	-	-	-	-	-	-	-	-	-	-	-	-	-	-	-	-	-	-	-	-	-	-	-	-	-	-	-	0
AX-147229745	A08	9149610	42.367	-	-	-	-	-	-	-	-	-	-	-	-	-	-	-	-	-	-	-	-	-	-	-	-	-	-	-	-	-	-	-	-	-	0
AX-147229763	A08	125024437	47.185	-	-	-	-	-	-	-	-	-	-	-	-	-	-	-	-	-	-	-	-	-	-	-	-	-	-	-	-	-	-	-	-	-	0
AX-147229769	A08	9988969	51.479	-	-	-	-	-	-	-	-	-	-	-	-	-	-	-	-	-	-	-	-	-	-	-	-	-	-	-	-	-	-	-	-	-	0
AX-147229813	A08	10964290	52.251	-	-	-	-	-	-	-	-	-	-	-	-	-	-	-	-	-	-	-	-	-	-	-	-	-	-	-	-	-	-	-	-	-	0
AX-147229845	A08	11499106	55.63	-	-	-	-	-	-	-	-	-	-	-	-	-	-	-	-	-	-	-	-	-	-	-	-	-	-	-	-	-	-	-	-	-	0
AX-147229882	A08	128028685	60.104	-	-	-	-	-	-	-	-	-	-	-	-	-	-	-	-	-	-	-	-	-	-	-	-	-	-	-	-	-	-	-	-	-	0
AX-147229852	A08	11688019	61.054	-	-	-	-	-	-	-	-	-	-	-	-	-	-	-	-	-	-	-	-	-	-	-	-	-	-	-	-	-	-	-	-	-	0
AX-147229917	A08	12906217	62.69	-	-	-	-	-	-	-	-	-	-	-	-	-	-	-	-	-	-	-	-	-	-	-	-	-	-	-	-	-	-	-	-	-	0
AX-147229992	A08	14274483	63.717	-	-	-	-	-	-	-	-	-	-	-	-	-	-	-	-	-	-	-	-	-	-	-	-	-	-	-	-	NoCall	-	-	-	-	1
AX-147230049	A08	15073400	64.489	-	-	-	-	-	-	-	-	-	-	-	-	-	-	-	-	-	-	-	-	-	-	-	-	-	-	-	-	-	-	-	-	-	0
AX-147230108	A08	131687853	66.814	-	-	-	-	-	-	-	-	-	-	-	-	-	-	-	-	-	-	-	-	-	-	-	-	-	-	-	-	-	-	-	-	-	0
AX-147230087	A08	131327185	67.365	-	-	-	-	-	-	-	-	-	-	-	-	-	-	-	-	-	-	-	-	-	-	-	-	-	-	-	-	-	-	-	-	-	0
AX-147230121	A08	16058981	68.361	-	-	-	-	-	-	-	-	-	-	-	-	-	-	-	-	-	-	-	-	-	-	-	-	-	-	-	-	-	-	-	-	-	0
AX-147230197	A08	132795034	72.155	-	-	-	-	-	-	-	-	-	-	-	-	-	-	-	-	-	-	-	-	-	-	-	-	-	-	-	-	-	-	-	-	-	0
AX-147230223	A08	17827293	73.836	-	-	-	-	-	-	-	-	-	-	-	-	-	-	-	-	-	-	-	-	-	-	-	-	-	-	-	-	-	-	-	-	-	0
AX-147230224	A08	17827872	74.163	-	-	-	-	-	-	-	-	-	-	-	-	-	-	-	-	-	-	-	-	-	-	-	-	-	-	-	-	-	-	-	-	-	0
AX-147230319	A08	2151768	77.569	-	-	-	-	-	-	-	-	-	-	-	-	-	-	-	-	-	-	-	-	-	-	-	-	-	-	-	-	-	-	-	-	-	0
AX-147230422	A08	27250330	80.334	-	-	-	-	-	-	-	-	-	-	-	-	-	-	-	-	-	-	-	-	-	-	-	-	-	-	-	-	-	-	-	-	-	0
AX-147230432	A08	27318677	81.189	-	-	-	-	-	-	-	-	-	-	-	-	-	-	-	-	-	-	-	-	-	-	-	-	-	-	-	-	-	-	-	-	-	0
AX-147230437	A08	27419817	83.106	-	-	-	-	-	-	-	-	-	-	-	-	-	-	-	-	-	-	-	-	-	-	-	-	-	-	-	-	-	-	-	-	-	0
AX-147230473	A08	28191306	84.788	-	-	-	-	-	-	-	-	-	-	-	-	-	-	-	-	-	-	-	-	-	-	-	-	-	-	-	-	-	-	-	-	-	0
AX-147230499	A08	4423127	92.471	-	-	-	-	-	-	-	-	-	-	-	-	-	-	-	-	-	-	-	-	-	-	-	-	-	-	-	-	-	-	-	-	-	0
AX-147230507	A08	4548588	96.373	-	-	-	-	-	-	-	-	-	-	-	-	-	-	-	-	-	-	-	-	-	-	-	-	-	-	-	-	-	-	-	-	-	0
AX-147230532	A08	5231219	97.298	-	-	-	-	-	-	-	-	-	-	-	-	-	-	-	-	-	-	-	-	-	-	-	-	-	-	-	-	-	-	-	-	-	0
AX-147230636	A08	31289462	107.378	-	-	-	-	-	-	-	-	-	-	-	-	-	-	-	-	-	-	-	-	-	-	-	-	-	-	-	-	-	-	-	-	-	0
AX-147230672	A08	31951052	109.515	-	-	-	-	-	-	-	-	-	-	-	-	-	-	-	-	-	-	-	-	-	-	-	-	-	-	-	-	-	-	-	-	-	0
AX-147231077	A08	39518457	140.071	-	-	-	-	-	-	-	-	-	-	-	-	-	-	-	-	-	-	-	-	-	-	-	-	-	-	-	-	-	-	-	-	-	0
AX-147231118	A08	26644903	144.149	-	-	-	-	-	-	-	-	-	-	-	-	-	-	-	-	-	-	-	-	-	-	-	-	-	-	-	-	-	-	-	-	-	0
AX-147231126	A08	40217576	146.589	-	-	-	-	-	-	-	-	-	-	-	-	-	-	-	-	-	-	-	-	-	-	-	-	-	-	-	-	-	-	-	-	-	0
AX-147231135	A08	40284745	147.362	-	-	-	-	-	-	-	-	-	-	-	-	-	-	-	-	-	-	-	-	-	-	-	-	-	-	-	-	-	-	-	-	-	0
AX-147231148	A08	40353131	147.64	-	-	-	-	-	-	-	-	-	-	-	-	-	-	-	-	-	-	-	-	-	-	-	-	-	-	-	-	-	-	-	-	-	0
AX-147231204	A08	41232112	149.967	-	-	-	-	-	-	-	-	-	-	-	-	-	-	-	-	-	-	-	-	-	-	-	-	-	-	-	-	-	-	-	-	-	0
AX-147231206	A08	41269778	149.967	-	-	-	-	-	-	-	-	-	-	-	-	-	-	-	-	-	-	-	-	-	-	-	-	-	-	-	-	-	-	-	-	-	0
AX-147258789	A08	41319566	150.551	-	-	-	-	-	-	-	-	-	-	-	-	-	-	-	-	-	-	-	-	-	-	-	-	-	-	-	-	-	-	-	-	-	0
AX-147231272	A08	42143287	152.248	-	-	-	-	-	-	-	-	-	-	-	-	-	-	-	-	-	-	-	-	-	-	-	-	-	-	-	-	-	-	-	-	-	0
AX-147231307	A08	42925708	155.715	-	-	-	-	-	-	-	-	-	-	-	-	-	-	-	-	-	-	-	-	-	-	-	-	-	-	-	-	-	-	-	-	-	0
AX-147258971	A08	122008498	163.225	-	-	-	-	-	-	-	-	-	-	-	-	-	-	-	-	-	-	-	-	-	-	-	-	-	-	-	-	-	-	-	-	-	0
AX-147231410	A08	44331192	164.066	-	-	-	-	-	-	-	-	-	-	-	-	-	-	-	-	-	-	-	-	-	-	-	-	-	-	-	-	-	-	-	-	-	0
AX-147231500	A08	45133856	167.52	-	-	-	-	-	-	-	-	-	-	-	-	-	-	-	-	-	-	-	-	-	-	-	-	-	-	-	-	-	-	-	-	-	0
AX-147231647	A08	46918183	173.958	-	-	-	-	-	-	-	-	-	-	-	-	-	-	-	-	-	-	-	-	-	-	-	-	-	-	-	-	-	-	-	-	-	0
AX-147231716	A08	47686344	175.828	-	-	-	-	-	-	-	-	-	-	-	-	-	-	-	-	-	-	-	-	-	-	-	-	-	-	-	-	-	-	-	-	-	0
AX-147231795	A08	48273572	177.436	-	-	-	-	-	-	-	-	-	-	-	-	-	-	-	-	-	-	-	-	-	-	-	-	-	-	-	-	-	-	-	-	-	0
AX-147231809	A08	132526044	180.389	-	-	-	-	-	-	-	-	-	-	-	-	-	-	-	-	-	-	-	-	-	-	-	-	-	-	-	-	-	-	-	-	-	0
AX-147231877	A08	49456968	186.344	-	-	-	-	-	-	-	-	-	-	-	-	-	-	-	-	-	-	-	-	-	-	-	-	-	-	-	-	-	-	-	-	-	0
AX-147231933	A08	50214754	189.878	-	-	-	-	-	-	-	-	-	-	-	-	-	-	-	-	-	-	-	-	-	-	-	-	-	-	-	-	-	-	-	-	-	0
AX-147216850	A08	1460803	201.291	-	-	-	-	-	-	-	-	-	-	-	-	-	-	-	-	-	-	-	-	-	-	-	-	-	-	-	-	-	-	-	-	-	0
AX-147216800	A08	42843354	203.994	-	-	-	-	-	-	-	-	-	-	-	-	-	-	-	-	-	-	-	-	-	-	-	-	-	-	-	-	-	-	-	-	-	0
AX-147232070	A09	1079838	0	-	-	-	-	-	-	-	-	-	-	-	-	-	-	-	-	-	-	-	-	-	-	-	-	-	-	-	-	-	-	-	-	-	0
AX-147234444	A09	1335170	1.865	-	-	-	-	-	-	-	-	-	-	-	-	-	-	-	-	-	-	-	-	-	-	-	-	-	-	-	-	-	-	-	-	-	0
AX-147232213	A09	1837580	19.013	-	-	-	-	-	-	-	-	-	-	-	-	-	-	-	-	-	-	-	-	-	-	-	-	-	-	-	-	-	-	-	-	-	0
AX-147232337	A09	3394664	28.317	-	sten1	-	-	-	-	-	-	-	-	-	-	-	-	-	-	-	-	-	-	-	-	-	-	-	-	-	-	-	-	-	-	-	1
AX-147223242	A09	98990731	43.731	-	sten1	-	-	-	-	-	-	-	-	-	-	-	-	-	-	-	-	sten1	-	-	-	-	-	-	-	-	-	-	-	-	-	-	1
AX-147232596	A09	7824679	44.4	-	sten1	-	-	-	-	-	-	-	-	-	-	-	-	-	-	-	-	sten2	-	-	-	-	-	-	-	-	-	-	-	-	-	-	1
AX-147232700	A09	9994110	44.735	-	sten1	-	-	-	-	-	-	-	-	-	-	-	-	-	-	-	-	sten2	-	-	-	-	-	-	-	-	-	-	-	-	-	-	1
AX-147232740	A09	10687947	47.285	-	sten1	-	-	-	-	-	-	-	-	-	-	-	-	-	-	-	-	sten1	-	-	-	-	-	-	-	NoCall	-	-	-	-	-	-	1
AX-147232597	A09	10232542	53.168	-	-	-	-	-	-	-	-	-	-	-	-	-	-	-	-	-	-	sten1	-	-	-	-	-	-	-	-	-	-	-	-	-	-	1
AX-147232832	A09	13363474	64.991	-	sten1	-	-	-	-	-	-	-	-	-	-	-	-	-	-	-	-	sten2	-	-	-	-	-	-	-	-	-	-	-	-	-	-	1
AX-147232906	A09	14548575	80.381	-	sten1	-	-	-	-	-	-	-	-	-	-	-	-	-	-	-	-	sten1	-	-	-	-	-	-	-	-	-	-	-	-	-	-	1
AX-147232927	A09	15456100	81.73	-	sten1	-	-	-	-	-	-	-	-	-	-	-	-	-	-	-	-	sten2	-	-	-	-	-	-	-	-	-	-	-	-	-	-	1
AX-147232952	A09	16702372	82.837	-	sten1	-	-	-	-	-	-	-	-	-	-	-	-	-	-	-	-	sten2	-	-	-	-	-	-	-	-	-	-	-	-	-	-	1
AX-147211618	A09	17150483	83.184	-	sten1	NoCall	-	-	-	-	-	-	-	-	-	-	-	-	-	-	-	sten2	-	-	-	-	-	-	-	-	-	-	-	-	-	-	1
AX-147232981	A09	17672433	86.936	-	sten1	-	-	-	-	-	-	-	-	-	-	-	-	-	-	-	-	sten1	-	-	-	-	-	-	-	-	-	-	-	-	-	-	1
AX-147232963	A09	16760217	88.075	-	sten1	-	-	-	-	-	-	-	-	-	-	-	-	-	-	-	-	sten2	-	-	-	-	-	-	-	-	-	-	-	-	-	-	1
AX-147233060	A09	19930207	89.556	-	sten1	-	-	-	-	-	-	-	-	-	-	-	-	-	-	-	-	sten2	-	-	-	-	-	-	-	-	-	-	-	-	-	-	1
AX-147233083	A09	27301074	90.426	-	sten1	-	-	-	-	-	-	-	-	-	-	-	-	-	-	-	-	sten2	-	-	-	-	-	-	-	-	-	-	-	-	-	-	1
AX-147233141	A09	24556798	91.86	-	sten1	-	-	-	-	-	-	-	-	-	-	-	-	-	-	-	-	sten2	-	-	-	-	-	-	-	-	-	-	-	-	-	-	1
AX-147233238	A09	31820695	93.277	-	sten1	-	-	-	-	-	-	-	-	-	-	-	-	-	-	-	-	sten2	-	-	-	-	-	-	-	-	-	-	-	-	-	-	1
AX-147233233	A09	40350266	93.277	-	sten1	-	-	-	-	-	-	-	-	-	-	-	-	-	-	-	-	sten2	-	-	-	-	-	-	-	-	-	-	-	-	-	-	1
AX-147233235	A09	31549800	93.533	-	NoCall	-	-	-	-	-	-	-	-	-	-	-	-	-	-	-	-	sten1	-	-	-	-	-	-	-	-	-	-	-	-	-	-	1
AX-147233523	A09	77508560	121.845	-	sten1	-	-	-	-	-	-	-	-	-	-	-	-	-	-	-	-	sten2	-	-	-	-	-	-	-	-	-	-	-	-	-	-	1
AX-147233267	A09	36376091	122.413	-	sten1	-	-	-	-	-	-	-	-	-	-	-	-	-	-	-	-	sten2	-	-	-	-	-	-	-	NoCall	-	-	-	-	-	-	1
AX-147233557	A09	109889644	124.94	-	sten1	-	-	-	-	-	-	-	-	-	-	-	-	-	-	-	-	sten1	-	-	-	-	-	-	-	-	-	-	-	-	-	-	1
AX-147233608	A09	90807728	129.021	-	sten1	-	-	-	-	-	-	-	-	-	-	-	-	-	-	-	-	sten1	-	-	-	-	-	-	-	-	-	-	-	-	-	-	1
AX-147233670	A09	126010381	130.837	-	sten1	-	-	-	-	-	-	-	-	-	-	-	-	-	-	-	-	sten2	-	-	-	-	-	-	-	-	-	-	-	-	-	-	1
AX-147233882	A09	105717330	133.221	-	sten1	-	-	-	-	-	-	-	-	-	-	-	-	-	-	-	-	sten1	sten1	-	-	-	-	-	-	-	-	-	-	-	-	-	1
AX-147233992	A09	109115279	135.279	-	sten1	-	-	-	-	-	-	-	-	-	-	-	-	-	-	-	-	sten2	sten2	-	-	-	-	-	-	-	-	-	-	-	-	-	1
AX-147234195	A09	157207246	146.506	-	-	-	-	-	-	-	-	-	-	-	-	-	-	-	-	-	-	NoCall	sten2	-	-	-	-	-	-	-	-	-	-	-	-	-	1
AX-147234154	A09	157523383	149.63	-	-	-	-	-	-	-	-	-	-	-	-	-	-	-	-	-	-	sten1	sten1	-	-	-	-	-	-	-	-	-	-	-	-	-	1
AX-147234200	A09	157163323	152.441	-	-	-	-	-	-	-	-	-	-	-	-	-	-	-	-	-	-	sten2	sten2	-	-	-	-	-	-	-	-	-	-	-	-	-	1
AX-147234221	A09	112050346	163.904	-	-	-	-	-	-	-	-	-	-	-	-	-	-	-	-	-	-	sten1	sten1	-	-	-	-	-	-	NoCall	-	-	-	-	-	-	1
AX-147234232	A09	112112871	164.172	-	-	-	-	-	-	-	-	-	-	-	-	-	-	-	-	-	-	sten2	sten2	-	-	-	-	-	-	-	-	-	-	-	-	-	1
AX-147234310	A09	156152034	168.12	-	-	-	-	-	-	-	-	-	-	-	-	-	-	-	-	-	-	-	sten2	-	-	-	-	-	-	-	-	-	-	-	-	-	1
AX-147234334	A09	155910347	171.636	-	-	-	-	-	-	-	-	-	-	-	-	-	-	-	-	-	-	-	sten2	-	-	-	-	-	-	-	-	-	-	-	-	-	1
AX-147234385	A09	114014346	178.361	-	-	-	-	-	-	-	-	-	-	-	-	-	-	-	-	-	-	-	sten2	sten2	-	-	-	-	-	-	-	-	-	-	-	-	1
AX-147234393	A09	114162694	179.405	-	-	-	-	-	-	-	-	-	-	-	-	-	-	-	-	-	-	-	sten1	sten1	-	-	-	-	-	-	-	-	-	-	-	-	1
AX-147234525	A09	115390844	184.488	-	-	-	-	-	-	-	-	-	-	-	-	-	-	-	-	-	-	-	sten2	sten2	-	-	-	-	-	-	-	-	-	-	-	-	1
AX-147234599	A09	152036447	192.487	-	-	-	-	-	-	-	-	-	-	-	-	-	-	-	-	-	-	-	sten1	sten1	-	-	-	-	-	-	-	-	-	-	-	-	1
AX-147234740	A09	148590512	212.961	-	-	-	-	-	-	-	-	-	-	-	-	-	-	-	-	-	-	-	sten1	NoCall	-	-	-	-	-	-	-	-	-	-	-	-	1
AX-147234752	A09	118682014	214.038	-	-	-	-	-	-	-	-	-	-	-	-	-	-	-	-	-	-	-	sten1	NoCall	-	-	-	-	-	-	-	-	-	-	-	-	1
AX-147234803	A09	119557365	222.49	-	-	-	-	-	-	-	-	-	-	-	-	-	-	-	-	-	-	-	sten2	sten1	-	-	-	-	-	-	-	-	-	-	-	-	1
AX-147235204	A10	4597290	6.717	-	-	-	-	-	-	-	-	-	-	-	-	-	-	-	-	-	-	-	-	-	sten1	-	-	-	-	-	-	-	-	-	-	-	1
AX-147235551	A10	11992373	35.403	-	-	-	-	-	-	-	-	-	-	-	sten2	-	-	-	-	-	-	-	-	-	sten2	-	-	-	-	-	-	-	-	sten2	-	-	1
AX-147235670	A10	20612218	40.508	-	-	-	-	-	-	-	-	-	-	-	sten2	-	-	-	-	-	-	-	-	-	sten2	-	-	-	-	-	-	-	-	sten2	-	-	1
AX-147235779	A10	28167842	45.471	-	-	-	-	-	-	-	-	-	-	-	sten1	-	-	-	-	-	-	-	-	-	sten1	-	-	-	-	-	-	-	-	sten1	-	-	1
AX-147235962	A10	52876923	49.189	-	-	-	-	-	-	-	-	-	-	-	sten2	-	-	-	-	-	-	-	-	-	sten2	-	-	-	-	-	-	-	-	sten2	-	-	1
AX-147236225	A10	115529643	53.528	-	-	-	-	-	-	-	-	-	-	-	-	-	-	-	-	-	-	-	-	-	-	-	-	-	-	-	-	-	-	-	-	-	0
AX-147236291	A10	118358041	55.304	-	-	-	-	-	-	-	-	-	-	-	-	-	-	-	-	-	-	-	-	-	-	-	-	-	-	-	-	-	-	-	-	-	0
AX-147236751	A10	110207971	78.542	-	-	-	-	-	-	-	-	-	-	-	-	-	-	-	-	-	-	-	-	-	-	-	-	-	-	-	-	-	-	-	-	-	0
AX-147236821	A10	111783576	83.71	-	-	-	-	-	-	-	-	-	-	-	-	-	-	-	-	-	-	-	-	-	-	-	-	-	-	-	-	-	-	-	-	-	0
AX-147236829	A10	111947577	85.341	-	-	-	-	-	-	-	-	-	-	-	-	-	-	-	-	-	-	-	-	-	-	-	-	-	-	-	-	-	-	-	-	-	0
AX-147236836	A10	138562755	86.056	-	-	-	-	-	-	-	-	-	-	-	-	-	-	-	-	-	-	-	-	-	-	-	-	-	-	-	-	-	-	-	-	-	0
AX-147236852	A10	112281196	87.215	-	-	-	-	-	-	-	-	-	-	-	-	-	-	-	-	-	-	-	-	-	-	-	-	-	-	-	-	-	-	-	-	-	0
AX-147236910	A10	112940009	100.97	-	-	-	-	-	-	-	-	-	-	-	-	-	-	-	-	-	-	-	-	-	-	-	-	-	-	-	-	-	-	-	-	-	0
AX-147262806	B01	460129	0	-	-	-	-	-	-	-	-	-	-	-	-	-	-	-	-	-	-	-	-	-	-	bat1	-	-	-	-	-	-	-	-	-	-	1
AX-147262784	B01	250129	9.564	-	-	-	-	-	-	-	-	-	-	-	-	-	-	-	-	-	-	-	-	-	-	NoCall	-	-	-	-	-	-	-	-	-	-	1
AX-147237531	B01	290482	16.235	-	-	-	-	-	-	-	-	-	-	-	-	-	-	-	-	-	-	-	-	-	-	bat2	-	-	-	-	-	-	-	-	-	-	1
AX-147237499	B01	11100146	16.795	-	-	-	-	-	-	-	-	-	-	-	-	-	-	-	-	-	-	-	-	-	-	bat1	-	-	-	-	-	-	-	-	-	-	1
AX-147209912	B01	1224180	18.746	-	-	-	-	-	-	-	-	-	-	-	-	-	-	-	-	-	-	-	-	-	-	bat1	-	-	-	-	-	-	-	-	-	-	1
AX-147209918	B01	10269023	21.753	-	-	-	-	-	-	-	-	-	-	-	-	-	-	-	-	-	-	-	-	-	-	bat1	-	-	-	-	-	-	-	-	-	-	1
AX-147209994	B01	9652643	25.909	-	-	-	-	-	-	-	-	-	-	-	-	-	-	-	-	-	-	-	-	-	-	bat2	-	-	-	-	-	-	-	-	-	-	1
AX-147237408	B01	1662089	26.897	-	-	-	-	-	-	-	-	-	-	-	-	-	-	-	-	-	-	-	-	-	-	bat2	-	-	-	-	-	-	-	-	-	-	1
AX-147209161	B01	2489792	30.391	-	-	-	-	-	-	-	-	-	-	-	-	-	-	-	-	-	-	-	-	-	-	bat2	-	-	-	-	-	-	-	-	-	-	1
AX-147237610	B01	2614949	31.35	-	-	-	-	-	-	-	-	-	-	-	-	-	-	-	-	-	-	-	-	-	-	bat2	-	-	-	-	-	-	-	-	-	-	1
AX-147237628	B01	2974381	32.25	-	-	-	-	-	-	-	-	-	-	-	-	-	-	-	-	-	-	-	-	-	-	bat1	-	-	-	-	-	-	-	-	-	-	1
AX-147209041	B01	3365410	37.315	-	-	-	-	-	-	-	-	-	-	-	-	-	-	-	-	-	-	-	-	-	-	NoCall	-	-	-	-	-	-	-	-	-	-	1
AX-147208994	B01	7093616	38.781	-	-	-	-	-	-	-	-	-	-	-	-	-	-	-	-	-	-	-	-	-	-	bat2	-	-	-	-	-	-	-	-	-	-	1
AX-147237689	B01	4097565	40.081	-	-	-	-	-	-	-	-	-	-	-	-	-	-	-	-	-	-	-	-	-	-	bat2	-	-	-	-	-	-	-	-	-	-	1
AX-147237688	B01	4094621	40.083	-	-	-	-	-	-	-	-	-	-	-	-	-	-	-	-	-	-	-	-	-	-	bat2	-	-	-	-	-	-	-	-	-	-	1
AX-147237708	B01	4506660	41.504	-	-	-	-	-	-	-	-	-	-	-	-	-	-	-	-	-	-	-	-	-	-	-	-	-	-	-	-	-	-	-	-	-	0
AX-147208810	B01	6010175	43.842	-	-	-	-	-	-	-	-	-	-	-	-	-	-	-	-	-	-	-	-	-	-	-	-	-	-	-	-	-	-	-	-	-	0
AX-147208775	B01	5857753	45.437	-	-	-	-	-	-	-	-	-	-	-	-	-	-	-	-	-	-	-	-	-	-	-	-	-	-	-	-	-	-	-	-	-	0
AX-147237900	B01	8598282	53.348	-	-	-	-	-	-	-	-	-	-	-	-	-	-	-	-	-	-	-	-	-	-	-	-	-	-	-	-	-	-	-	-	-	0
AX-147237897	B01	8529660	54.8	-	-	-	-	-	-	-	-	-	-	-	-	-	-	-	-	-	-	-	-	-	-	-	-	-	-	-	-	-	-	-	-	-	0
AX-147237927	B01	9834390	59.889	-	-	-	-	-	-	-	-	-	-	-	-	-	-	-	-	-	-	-	-	-	-	-	-	-	-	-	-	-	-	-	-	-	0
AX-147237943	B01	10206870	62.576	-	-	-	-	-	-	-	-	-	-	-	-	-	-	-	-	-	-	-	-	-	-	-	-	-	-	-	-	-	-	-	-	-	0
AX-147237957	B01	2904488	63.238	-	-	-	-	-	-	-	-	-	-	-	-	-	-	-	-	-	-	-	-	-	-	-	-	-	-	-	-	-	-	-	-	-	0
AX-147238003	B01	12225782	64.591	-	-	-	-	-	-	-	-	-	-	-	-	-	-	-	-	-	-	-	-	-	-	-	-	-	-	-	-	-	-	-	-	-	0
AX-147238154	B01	24526	79.541	-	-	-	-	-	-	-	-	-	-	-	-	-	-	-	-	-	-	-	-	-	-	-	bat1	-	-	-	-	-	-	-	-	-	1
AX-147238184	B01	18800507	80.313	-	-	-	-	-	-	-	-	-	-	-	-	-	-	-	-	-	-	-	-	-	-	-	bat1	-	-	-	-	-	-	-	-	-	1
AX-147238182	B01	18773145	81.219	-	-	-	-	-	-	-	-	-	-	-	-	-	-	-	-	-	-	-	-	-	-	-	bat1	-	-	-	-	-	-	-	-	-	1
AX-147210268	B01	18466775	82.696	-	-	-	-	-	-	-	-	-	-	-	-	-	-	-	-	-	-	-	-	-	-	-	bat1	-	-	-	-	-	-	-	-	-	1
AX-147238256	B01	20280138	83.214	-	-	-	-	-	-	-	-	-	-	-	-	-	-	-	-	-	-	-	-	-	-	-	bat1	-	-	-	-	-	-	-	-	-	1
AX-147238408	B01	42446318	83.729	-	-	-	-	-	-	-	-	-	-	-	-	-	-	-	-	-	-	-	-	-	-	-	bat1	-	-	-	-	-	-	-	-	-	1
AX-147238632	B01	104243737	83.752	-	-	-	-	-	-	-	-	-	-	-	-	-	-	-	-	-	-	-	-	-	-	-	bat2	-	-	-	-	-	-	-	-	-	1
AX-147238573	B01	82615399	84.775	-	-	-	-	-	-	-	-	-	-	-	-	-	-	-	-	-	-	-	-	-	-	-	bat2	-	-	-	-	-	-	-	-	-	1
AX-147238498	B01	53729001	85.068	-	-	-	-	-	-	-	-	-	-	-	-	-	-	-	-	-	-	-	-	-	-	-	bat1	-	-	-	-	-	-	-	-	-	1
AX-147238650	B01	94991606	88.346	-	-	-	-	-	-	-	-	-	-	-	-	-	-	-	-	-	-	-	-	-	-	-	bat1	-	-	-	-	-	-	-	-	-	1
AX-147238665	B01	110828939	89.481	-	-	-	-	-	-	-	-	-	-	-	-	-	-	-	-	-	-	-	-	-	-	-	bat1	-	-	-	-	-	-	-	-	-	1
AX-147238414	B01	36148520	93.907	-	-	-	-	-	-	-	-	-	-	-	-	-	-	-	-	-	-	-	-	-	-	-	bat2	-	-	-	-	-	-	-	-	-	1
AX-147238361	B01	30831605	94.54	-	-	-	-	-	-	-	-	-	-	-	-	-	-	-	-	-	-	-	-	-	-	-	bat1	-	-	-	-	-	-	-	-	-	1
AX-147238472	B01	48335958	95.204	-	-	-	-	-	-	-	-	-	-	-	-	-	-	-	-	-	-	-	-	-	-	-	bat1	-	-	-	-	-	-	-	-	-	1
AX-147238594	B01	60221458	98.042	-	-	-	-	-	-	-	-	-	-	-	-	-	-	-	-	-	-	-	-	-	-	-	bat1	-	-	-	-	-	-	-	-	-	1
AX-147238146	B01	138776642	108.165	-	-	-	-	-	-	-	-	-	-	-	-	-	-	-	-	-	-	-	-	-	-	-	bat1	-	-	-	-	-	-	-	-	-	1
AX-147239221	B01	140501120	119.541	-	-	-	-	-	-	-	-	-	-	-	-	-	-	-	-	-	-	-	-	-	-	-	bat1	-	-	-	-	-	-	-	-	-	1
AX-147238921	B01	131913073	137.302	-	-	-	-	-	-	-	-	-	-	-	-	-	-	-	-	-	-	-	-	-	-	-	bat1	-	-	-	-	-	-	-	-	-	1
AX-147238901	B01	130681924	138.552	-	-	-	-	-	-	-	-	-	-	-	-	-	-	-	-	-	-	-	-	-	-	-	bat1	-	-	-	-	-	-	-	-	-	1
AX-147239096	B01	103954903	143.232	-	-	-	-	-	-	-	-	-	-	-	-	-	-	-	-	-	-	-	-	-	-	-	bat1	-	-	-	-	-	-	-	-	-	1
AX-147239160	B01	138580297	143.743	-	-	-	-	-	-	-	-	-	-	-	-	-	-	-	-	-	-	-	-	-	-	-	bat1	-	-	-	-	-	-	-	-	-	1
AX-147239238	B01	140777193	146.237	-	-	-	-	-	-	-	-	-	-	-	-	-	-	-	-	-	-	-	-	-	-	-	bat2	-	-	-	-	-	-	-	-	-	1
AX-147239234	B01	140754973	146.665	-	-	-	-	-	-	-	-	-	-	-	-	-	-	-	-	-	-	-	-	-	-	-	bat1	-	-	-	-	-	-	-	-	-	1
AX-147239229	B01	140737479	147.488	-	-	-	-	-	-	-	-	-	-	-	-	-	-	-	-	-	-	-	-	-	-	-	bat1	-	-	-	-	-	-	-	-	-	1
AX-147239255	B01	140917586	147.627	-	-	-	-	-	-	-	-	-	-	-	-	-	-	-	-	-	-	-	-	-	-	-	bat1	-	-	-	-	-	-	-	-	-	1
AX-147239260	B01	140995585	148.938	-	-	-	-	-	-	-	-	-	-	-	-	-	-	-	-	-	-	-	-	-	-	-	bat2	-	-	-	-	-	-	-	-	-	1
AX-147239259	B01	140995290	148.951	-	-	-	-	-	-	-	-	-	-	-	-	-	-	-	-	-	-	-	-	-	-	-	bat1	-	-	-	-	-	-	-	-	-	1
AX-147239322	B01	142407872	155.303	-	-	-	-	-	-	-	-	-	-	-	-	-	-	-	-	-	-	-	-	-	-	-	bat1	-	-	-	-	-	-	-	-	-	1
AX-147239364	B01	100472040	156.96	-	-	-	-	-	-	-	-	-	-	-	-	-	-	-	-	-	-	-	-	-	-	-	-	-	-	-	-	-	-	-	-	-	0
AX-147239403	B01	145036884	158.803	-	-	-	-	-	-	-	-	-	-	-	-	-	-	-	-	-	-	-	-	-	-	-	-	-	-	-	-	-	-	-	-	-	0
AX-147239438	B01	145668931	165.535	-	-	-	-	-	-	-	-	-	-	-	-	-	-	-	-	-	-	-	-	-	-	-	-	-	-	-	-	-	-	-	-	-	0
AX-147239515	B01	146455760	171.489	-	-	-	-	-	-	-	-	-	-	-	-	-	-	bat2	-	-	-	-	-	-	-	-	-	bat2	-	-	-	-	-	-	-	-	1
AX-147239577	B01	147254061	179.368	-	-	-	-	-	-	-	-	-	-	-	-	-	-	bat2	-	-	-	-	-	-	-	-	-	bat2	-	-	-	-	-	-	-	-	1
AX-147239589	B01	147486746	183.777	bat2	-	-	-	-	-	-	-	-	-	-	-	-	-	bat2	-	-	-	-	-	-	-	-	-	bat2	-	-	-	-	-	-	-	-	1
AX-147239595	B01	147547541	185.091	bat1	-	-	-	-	-	-	-	-	-	-	-	-	-	bat1	-	-	-	-	-	-	-	-	-	bat1	-	-	-	-	-	-	-	-	1
AX-147239631	B01	148077109	191.363	bat2	-	-	-	-	-	-	-	-	-	-	-	-	-	bat2	-	-	-	bat2	-	bat2	-	-	-	bat2	-	-	-	-	-	-	-	-	1
AX-147240274	B02	3379193	27.243	-	bat1	-	-	-	-	-	-	-	-	-	-	-	bat1	-	-	-	-	-	-	-	-	-	-	-	-	-	-	-	-	-	-	-	1
AX-147240646	B02	7228263	52.208	-	-	-	-	-	-	-	-	-	-	-	-	-	-	-	-	-	-	-	-	-	-	-	-	-	-	-	-	-	-	-	-	-	0
AX-147240734	B02	9125358	58.317	-	-	-	-	-	-	-	-	-	-	-	-	-	-	-	-	-	-	-	-	-	-	-	-	-	-	-	-	-	-	-	-	-	0
AX-147241134	B02	25678075	80.616	-	-	-	-	-	-	-	-	-	-	-	-	-	-	-	-	-	-	-	-	-	-	-	-	-	-	-	-	-	-	-	-	-	0
AX-147213489	B02	17997508	84.288	-	-	-	-	-	-	-	-	-	-	-	-	-	-	-	-	-	-	-	-	-	-	-	-	-	-	-	-	-	-	-	-	-	0
AX-147240979	B02	17579948	87.292	-	-	-	-	-	-	-	-	-	-	-	-	-	-	-	-	-	-	-	-	-	-	-	-	-	-	-	-	-	-	-	-	-	0
AX-147241162	B02	28024440	94.008	-	-	-	-	-	-	-	-	-	-	-	-	-	-	-	-	-	-	-	-	-	-	-	-	-	-	-	-	-	-	-	-	-	0
AX-147241278	B02	32809512	94.62	-	-	-	-	-	-	-	-	-	-	-	-	-	-	-	-	-	-	-	-	-	-	-	-	-	-	-	-	-	-	-	-	-	0
AX-147241558	B02	86731579	99.505	-	-	-	-	-	-	-	-	-	-	-	-	-	-	-	-	-	-	-	-	-	-	-	-	-	-	-	-	-	-	-	-	-	0
AX-147241610	B02	89838344	99.514	-	-	-	-	-	-	-	-	-	-	-	-	-	-	-	-	-	-	-	-	-	-	-	-	-	-	-	-	-	-	-	-	-	0
AX-147241572	B02	87585485	99.784	-	-	-	-	-	-	-	-	-	-	-	-	-	-	-	-	-	-	-	-	-	-	-	-	-	-	-	-	-	-	-	-	-	0
AX-147241519	B02	61121535	100.312	-	-	-	-	-	-	-	-	-	-	-	-	-	-	-	-	-	-	-	-	-	-	-	-	-	-	-	-	-	-	-	-	-	0
AX-147241485	B02	17397243	104.989	-	-	-	-	-	-	-	-	-	-	-	-	-	-	-	-	-	-	-	-	-	-	-	-	-	-	-	-	-	-	-	-	-	0
AX-147241341	B02	56504813	114.811	-	-	-	-	-	-	-	-	-	-	-	-	-	-	-	-	-	-	-	-	-	-	-	-	-	-	-	-	-	-	-	-	-	0
AX-147241356	B02	57714426	115.7	-	-	-	-	-	-	-	-	-	-	-	-	-	-	-	-	-	-	-	-	-	-	-	-	-	-	-	-	-	-	-	-	-	0
AX-147241798	B02	85767218	116.102	-	-	-	-	-	-	-	-	-	-	-	-	-	-	-	-	-	-	-	-	-	-	-	-	-	-	-	-	-	-	-	-	-	0
AX-147241839	B02	100904309	119.615	-	-	-	-	-	-	-	-	-	-	-	-	-	-	-	-	-	-	-	-	-	-	-	-	-	-	-	-	-	-	-	-	-	0
AX-147241969	B02	90032091	120.652	-	-	-	-	-	-	-	-	-	-	-	-	-	-	-	-	-	-	-	-	-	-	-	-	-	-	-	-	-	-	-	-	-	0
AX-147214627	B02	91871788	123.369	-	-	-	-	-	-	-	-	-	-	-	-	-	-	-	-	-	-	-	-	-	-	-	-	-	-	-	-	-	-	-	-	-	0
AX-147242332	B02	111523051	133.95	-	-	-	-	-	-	-	-	-	-	-	-	-	-	-	-	-	-	-	-	-	-	-	-	-	-	-	-	-	-	-	-	-	0
AX-147242414	B02	96780050	140.222	-	-	-	-	-	-	-	-	-	-	-	-	-	-	-	-	-	-	-	-	-	-	-	-	-	-	-	-	-	-	-	-	-	0
AX-147242558	B02	115266771	147.559	-	-	-	-	-	-	-	-	-	-	-	-	-	-	-	-	-	-	-	-	-	-	-	-	-	-	-	-	-	-	-	-	-	0
AX-147242748	B02	117318877	156.682	-	-	-	-	-	-	-	-	-	-	-	-	-	-	-	-	-	-	-	-	-	-	-	-	-	-	-	-	-	-	-	-	-	0
AX-147242790	B02	117845368	159.561	-	-	-	-	-	-	-	-	-	-	-	-	-	-	-	-	-	-	-	-	-	-	-	-	-	-	-	-	-	-	-	-	-	0
AX-147242824	B02	118989607	166.246	-	-	-	-	-	-	-	-	-	-	-	-	-	-	-	-	-	-	-	-	-	-	-	-	-	-	-	-	-	-	-	-	-	0
AX-147242831	B02	102092988	167.501	-	-	-	-	-	-	-	-	-	-	-	-	-	-	-	-	-	-	-	-	-	-	-	-	-	-	-	-	-	-	-	-	-	0
AX-147242839	B02	102421406	169.386	-	-	-	-	-	-	-	-	-	-	-	-	-	-	-	-	-	-	-	-	-	-	-	-	-	-	-	-	-	-	-	-	-	0
AX-147242873	B02	120063827	170.851	-	-	-	-	-	-	-	-	-	-	-	-	-	-	-	-	-	-	-	-	-	-	-	-	-	-	-	-	-	-	-	-	-	0
AX-147243075	B03	481805	0.861	-	-	-	-	-	-	-	-	-	-	-	-	-	-	-	-	-	-	-	-	-	-	-	-	-	-	-	-	-	-	-	-	-	0
AX-147243254	B03	4895617	11.343	-	-	-	-	-	-	-	-	-	-	-	-	-	-	-	-	-	-	-	bat1	bat1	-	-	-	-	bat1	-	-	-	-	-	-	-	1
AX-147243278	B03	5165583	15.674	-	-	-	-	-	-	-	-	-	-	-	-	-	-	-	-	-	-	-	bat1	bat1	-	-	-	-	bat1	-	-	-	-	-	-	-	1
AX-147243261	B03	3203358	18.538	-	-	-	-	-	-	-	-	-	-	-	-	-	-	-	-	-	-	-	bat1	bat1	-	-	-	-	bat2	-	-	-	-	-	-	-	1
AX-147243447	B03	6708337	29.612	-	-	-	-	-	-	-	-	-	-	-	-	-	-	-	-	-	-	-	-	-	-	-	-	-	bat1	-	-	-	-	-	-	-	1
AX-147243460	B03	6452944	32.06	-	-	-	-	-	-	-	-	-	-	-	-	-	-	-	-	-	-	-	-	-	-	-	-	-	bat1	-	-	-	-	-	-	-	1
AX-147243563	B03	10318149	41.396	-	-	-	-	-	-	-	-	-	-	-	-	-	-	-	-	-	-	-	-	-	-	-	-	-	bat1	-	-	-	-	-	-	-	1
AX-147255845	B03	11718539	45.778	-	-	-	-	-	-	-	-	-	-	-	-	-	-	-	-	-	-	-	-	-	-	-	-	-	bat1	-	-	-	-	-	-	-	1
AX-147243670	B03	12287905	48.391	bat2	-	-	-	-	-	-	-	-	-	-	-	-	-	-	-	-	-	-	-	-	-	-	-	-	bat2	-	-	-	-	-	-	-	1
AX-147243694	B03	12599312	49.167	bat1	-	-	-	-	-	-	-	-	-	-	-	-	-	-	-	-	-	-	-	-	-	-	-	-	bat1	-	-	-	-	-	-	-	1
AX-147244183	B03	26551265	69.527	-	-	-	-	-	-	-	-	-	-	-	-	-	-	-	-	-	-	-	-	-	-	-	-	-	-	-	-	-	-	-	-	-	0
AX-147244499	B03	41492877	94.867	-	-	-	-	-	-	-	-	-	-	-	-	-	-	-	-	-	-	-	-	-	-	-	-	-	-	-	-	-	-	-	-	-	0
AX-147242920	B03	780554	117.188	-	-	-	-	-	-	-	-	-	-	-	-	-	-	-	-	-	-	-	-	-	-	-	-	-	-	-	-	-	-	-	-	-	0
AX-147245054	B03	123343046	128.117	-	-	-	-	-	-	-	-	-	-	-	-	-	-	-	-	-	-	-	-	-	-	-	-	-	-	-	-	-	-	-	-	-	0
AX-147245003	B03	120338459	129.586	-	-	-	-	-	-	-	-	-	-	-	-	-	-	-	-	-	-	-	-	-	-	-	-	-	-	-	-	-	-	-	-	-	0
AX-147244888	B03	113823165	130.771	-	-	-	-	-	-	-	-	-	-	-	-	-	-	-	-	-	-	-	-	-	-	-	-	-	-	-	-	-	-	-	-	-	0
AX-147244914	B03	115227659	131.1	-	-	-	-	-	-	-	-	-	-	-	-	-	-	-	-	-	-	-	-	-	-	-	-	-	-	-	-	-	-	-	-	-	0
AX-147244957	B03	117693756	132.392	-	-	-	-	-	-	-	-	-	-	-	-	-	-	-	-	-	-	-	-	-	-	-	-	-	-	NoCall	-	-	-	-	-	-	1
AX-147244952	B03	117563082	132.758	-	-	-	-	-	-	-	-	-	-	-	-	-	-	-	-	-	-	-	-	-	-	-	-	-	-	-	-	-	-	-	-	-	0
AX-147244993	B03	119741708	133.444	-	-	-	-	-	-	-	-	-	-	-	-	-	-	-	-	-	-	-	-	-	-	-	-	-	-	-	-	-	-	-	-	-	0
AX-147245131	B03	126662074	137.972	-	-	-	-	-	-	-	-	-	-	-	-	-	-	-	-	-	-	-	-	-	-	-	-	-	-	-	-	-	-	-	-	-	0
AX-147246175	B03	141569651	140.28	-	-	-	-	-	-	-	-	-	-	-	-	-	-	-	-	-	-	-	-	-	-	-	-	-	-	-	-	-	-	-	-	-	0
AX-147246153	B03	141111901	141.78	-	-	-	-	-	-	-	-	-	-	-	-	-	-	-	-	-	-	-	-	-	-	-	-	-	-	-	-	-	-	-	-	-	0
AX-147246243	B03	142620774	143.156	-	-	-	-	-	-	-	-	-	-	-	-	-	-	-	-	-	-	-	-	-	-	-	-	-	-	-	-	-	-	-	-	-	0
AX-147245845	B03	137334347	146.742	-	-	-	-	-	-	-	-	-	-	-	-	-	-	-	-	-	-	-	-	-	-	-	-	-	-	-	-	-	-	-	-	-	0
AX-147245794	B03	138873646	147.788	-	-	-	-	-	-	-	-	-	-	-	-	-	-	-	-	-	-	-	-	-	-	-	-	-	-	-	-	-	-	-	-	-	0
AX-147245798	B03	136650847	150.655	-	-	-	-	-	-	-	-	-	-	-	-	-	-	-	-	-	-	-	-	-	-	-	-	-	-	-	-	-	-	-	-	-	0
AX-147245397	B03	132673586	155.057	-	-	-	-	-	-	-	-	-	-	-	-	-	-	-	-	-	-	-	-	-	-	-	-	-	-	-	-	-	-	-	-	-	0
AX-147245379	B03	129692838	155.265	-	-	-	-	-	-	-	-	-	-	-	-	-	-	-	-	-	-	-	-	-	-	-	-	-	-	-	-	-	-	-	-	-	0
AX-147245305	B03	131239264	155.933	-	-	-	-	-	-	-	-	-	-	-	-	-	-	-	-	-	-	-	-	-	-	-	-	-	-	-	-	-	-	-	-	-	0
AX-147245252	B03	130166584	156.456	-	-	-	-	-	-	-	-	-	-	-	-	-	-	-	-	-	-	-	-	-	-	-	-	-	-	-	-	-	-	-	-	-	0
AX-147245721	B03	135931600	173.165	-	-	-	-	-	-	-	-	-	-	-	-	-	-	-	-	-	-	-	-	-	-	-	-	-	-	-	-	-	-	-	-	-	0
AX-147244354	B03	33173167	202.555	-	-	-	-	-	-	-	-	-	-	-	-	-	-	-	-	-	-	-	-	-	-	-	-	-	-	-	-	-	-	-	-	-	0
AX-147244788	B03	94586657	210.298	-	-	-	-	-	-	-	-	-	-	-	-	-	-	-	-	-	-	-	-	-	-	-	-	-	-	-	-	-	-	-	-	-	0
AX-147244492	B03	40928229	216.522	-	-	-	-	-	-	-	-	-	-	-	-	-	-	-	-	-	-	-	-	-	-	-	-	-	-	-	-	-	-	-	-	-	0
AX-147244674	B03	59190983	217.345	-	-	-	-	-	-	-	-	-	-	-	-	-	-	-	-	-	-	-	-	-	-	-	-	-	-	-	-	-	-	-	-	-	0
AX-147244707	B03	56922016	218.166	-	-	-	-	-	-	-	-	-	-	-	-	-	-	-	-	-	-	-	-	-	-	-	-	-	-	-	-	-	-	-	-	-	0
AX-147246935	B04	7320071	9.849	-	-	-	-	-	-	-	-	-	-	-	-	-	-	-	-	-	-	-	-	-	-	-	-	-	-	bat1	-	-	-	-	-	-	1
AX-147247069	B04	10880445	21.256	-	-	-	-	-	-	-	-	-	-	-	-	-	-	-	-	-	-	-	-	-	-	-	-	-	-	bat1	-	-	-	-	-	-	1
AX-147247126	B04	12041297	22.839	-	-	-	-	-	-	-	-	-	-	-	-	-	-	-	-	-	-	-	-	-	-	-	-	-	-	NoCall	-	-	-	-	-	-	1
AX-147247141	B04	11586648	25.179	-	-	-	-	-	-	-	-	-	-	-	-	-	-	-	-	-	-	-	-	-	-	-	-	-	-	bat1	-	-	-	-	-	-	1
AX-147247242	B04	15182360	28.908	-	-	-	-	-	-	-	-	-	-	-	-	-	-	-	-	-	-	-	-	-	-	-	-	-	-	NoCall	-	-	-	-	-	-	1
AX-147247306	B04	18547726	36.309	-	-	-	-	-	-	-	-	-	-	-	-	-	-	-	-	-	-	-	-	-	-	-	-	-	-	bat2	-	-	-	-	-	-	1
AX-147247652	B04	53307739	39.939	-	-	-	-	-	-	-	-	-	-	-	-	-	-	-	-	-	-	-	-	-	-	-	-	-	-	bat2	-	-	-	-	-	-	1
AX-147247530	B04	77926824	40.543	-	-	-	-	-	-	-	-	-	-	-	-	-	-	-	-	-	-	-	-	-	-	-	-	-	-	NoCall	-	-	-	-	-	-	1
AX-147247828	B04	104092182	43.675	-	-	-	-	-	-	-	-	-	-	-	-	-	-	-	-	-	-	-	-	-	-	-	-	-	-	-	-	-	-	-	-	-	0
AX-147247692	B04	84480041	45.686	-	-	-	-	-	-	-	-	-	-	-	-	-	-	-	-	-	-	-	-	-	-	-	-	-	-	-	-	-	-	-	-	-	0
AX-147247723	B04	93426070	53.042	-	-	-	-	-	-	-	-	-	-	-	-	-	-	-	-	-	-	-	-	-	-	-	-	-	-	bat1	-	-	-	-	-	-	1
AX-147248044	B04	120367815	66.341	-	-	-	-	-	-	-	-	-	-	-	-	-	-	-	-	-	-	-	-	-	-	-	-	-	-	-	-	-	-	-	-	-	0
AX-147248041	B04	120284539	73.812	-	-	-	-	-	-	-	-	-	-	-	-	-	-	-	-	-	-	-	-	-	-	-	-	-	-	-	-	-	-	-	-	-	0
AX-147248049	B04	120523615	76.113	-	-	-	-	-	-	-	-	-	-	-	-	-	-	-	-	-	-	-	-	-	-	-	-	-	-	-	-	-	-	-	-	-	0
AX-147248111	B04	112579623	77.18	-	-	-	-	-	-	-	-	-	-	-	-	-	-	-	-	-	-	-	-	-	-	-	-	-	-	-	-	-	-	-	-	-	0
AX-147248246	B04	115369369	82.628	-	-	-	-	-	-	-	-	-	-	-	-	-	-	-	-	-	-	-	-	-	-	-	-	-	-	-	-	-	-	-	-	-	0
AX-147220932	B04	135192740	92.193	-	-	-	-	-	-	-	-	-	-	-	-	-	-	-	-	-	-	-	-	-	-	-	-	-	-	-	-	-	-	-	-	-	0
AX-147248566	B04	137298866	94.908	-	-	-	-	-	-	-	-	-	-	-	-	-	-	-	-	-	-	-	-	-	-	-	-	-	-	-	-	-	-	-	-	-	0
AX-147248606	B04	138049575	100.103	-	-	-	-	-	-	-	-	-	-	-	-	-	-	-	-	-	-	-	-	-	-	-	-	-	-	-	-	-	-	-	-	-	0
AX-147248854	B04	141157977	112.488	-	-	-	-	-	-	-	-	-	-	-	-	-	-	-	-	-	-	-	-	-	-	-	-	-	-	-	-	-	-	-	-	-	0
AX-147221332	B04	126618861	113.803	-	-	-	-	-	-	-	-	-	-	-	-	-	-	-	-	-	-	-	-	-	-	-	-	-	-	-	-	-	-	-	-	-	0
AX-147249286	B05	12907337	5.51	-	-	-	-	-	-	-	-	-	-	-	-	-	-	-	-	-	-	-	-	-	-	-	-	-	-	-	-	-	-	-	-	-	0
AX-147249313	B05	15053148	7.719	-	-	-	-	-	-	-	-	-	-	-	-	-	-	-	-	-	-	-	-	-	-	-	-	-	-	-	-	-	-	-	-	-	0
AX-147249334	B05	15571468	8.289	-	-	-	-	-	-	-	-	-	-	-	-	-	-	-	-	-	-	-	-	-	-	-	-	-	-	-	-	-	-	-	-	-	0
AX-147249353	B05	15774340	9.735	-	-	-	-	-	-	-	-	-	-	-	-	-	-	-	-	-	-	-	-	-	-	-	-	-	-	-	-	-	-	-	-	-	0
AX-147249407	B05	17124397	11.255	-	-	-	-	-	-	-	-	-	-	-	-	-	-	-	-	-	-	-	-	-	-	-	-	-	-	-	-	-	-	-	-	-	0
AX-147249470	B05	18634721	12.827	-	-	-	-	-	-	-	-	-	-	-	-	-	-	-	-	-	-	-	-	-	-	-	-	-	-	-	-	-	-	-	-	-	0
AX-147249464	B05	18567885	17.757	-	-	-	-	-	-	-	-	-	-	-	-	-	-	-	-	-	-	-	-	-	-	-	-	-	-	-	-	-	-	-	-	-	0
AX-147249773	B05	26550087	24.767	-	-	-	-	-	-	-	-	-	-	-	-	-	-	-	-	-	-	-	-	-	-	-	-	-	-	-	-	-	-	-	-	-	0
AX-147249835	B05	34758838	26.239	-	-	-	-	-	-	-	-	-	-	-	-	-	-	-	-	-	-	-	-	-	-	-	-	-	-	-	-	-	-	-	-	-	0
AX-147249883	B05	45749535	28.156	-	-	-	-	-	-	-	-	-	-	-	-	-	-	-	-	-	-	-	-	-	-	-	-	-	-	-	-	-	-	-	-	-	0
AX-147249942	B05	54187653	30.631	-	-	-	-	-	-	-	-	-	-	-	-	-	-	-	-	-	-	-	-	-	-	-	-	-	-	-	-	-	-	-	-	-	0
AX-147250057	B05	115239218	32.865	-	-	-	-	-	-	-	-	-	-	-	-	-	-	-	-	-	-	-	-	-	-	-	-	-	-	-	-	-	-	-	-	-	0
AX-147250073	B05	116690576	34.586	-	-	-	-	-	-	-	-	-	-	-	-	-	-	-	-	-	-	-	-	-	-	-	-	-	-	-	-	-	-	-	-	-	0
AX-147250202	B05	108452868	36.894	-	-	-	-	-	-	-	-	-	-	-	-	-	-	-	-	-	-	-	-	-	-	-	-	-	-	-	-	-	-	-	-	-	0
AX-147250331	B05	133471440	37.733	-	-	-	-	-	-	-	-	-	-	-	-	-	-	-	-	-	-	-	-	-	-	-	-	-	-	-	-	-	-	-	-	-	0
AX-147250253	B05	107506864	39.745	-	-	-	-	-	-	-	-	-	-	-	-	-	-	-	-	-	-	-	-	-	-	-	-	-	-	-	-	-	-	-	-	-	0
AX-147250350	B05	134653499	42.703	-	-	-	-	-	-	-	-	-	-	-	-	-	-	-	-	-	-	-	-	-	-	-	-	-	-	-	-	-	-	-	-	-	0
AX-147250541	B05	143074417	54.253	-	-	-	-	-	-	-	-	-	-	-	-	-	-	-	-	-	-	-	-	-	-	-	-	-	-	-	-	-	-	-	-	-	0
AX-147250693	B05	148167327	68.57	-	-	-	-	-	-	-	-	-	-	-	-	-	-	-	-	-	-	-	-	-	-	-	-	-	-	-	-	-	-	-	-	-	0
AX-147250688	B05	148098712	72.269	-	-	-	-	-	-	-	-	-	-	-	-	-	-	-	-	-	-	-	-	-	-	-	-	-	-	-	-	-	-	-	-	-	0
AX-147250751	B05	149585998	77.396	-	-	-	-	-	-	-	-	-	-	-	-	-	-	-	-	-	-	-	-	-	-	-	-	-	-	-	-	-	-	-	-	-	0
AX-147250846	B05	152005909	80.952	-	-	-	-	-	-	-	-	-	-	-	-	-	-	-	-	-	-	-	-	-	-	-	-	-	-	-	-	-	-	-	-	-	0
AX-147250948	B05	153566445	84.696	-	-	-	-	-	-	-	-	-	-	-	-	-	-	-	-	-	-	-	-	-	-	-	-	-	-	-	-	-	-	-	-	-	0
AX-147250873	B05	152358923	95.844	-	-	-	-	-	-	-	-	-	-	-	-	-	-	-	-	-	-	-	-	-	-	-	-	-	-	-	-	-	-	-	-	-	0
AX-147250971	B05	153974448	107.217	-	-	-	-	-	-	-	-	-	-	-	-	-	-	-	-	-	-	-	-	-	-	-	-	-	-	-	-	-	-	-	-	-	0
AX-147251018	B05	154490626	108.746	-	-	-	-	-	-	-	-	-	-	-	-	-	-	-	-	-	-	-	-	-	-	-	-	-	-	-	-	-	-	-	-	-	0
AX-147251039	B05	154599808	109.704	-	-	-	-	-	-	-	-	-	-	-	-	-	-	-	-	-	-	-	-	-	-	-	-	-	-	-	-	-	-	-	-	-	0
AX-147251155	B05	156466327	111.737	-	-	-	-	-	-	-	-	-	-	-	-	-	-	-	-	-	-	-	-	-	-	-	-	-	-	-	-	-	-	-	-	-	0
AX-147251131	B05	87274647	112.267	-	-	-	-	-	-	-	-	-	-	-	-	-	-	-	-	-	-	-	-	-	-	-	-	-	-	-	-	-	-	-	-	-	0
AX-147251678	B06	2238470	0	-	-	-	-	-	-	-	-	-	-	-	-	-	-	-	-	-	-	-	-	-	-	-	-	-	-	-	-	-	-	-	-	-	0
AX-147251730	B06	13994711	1.703	-	-	-	-	-	-	-	-	-	-	-	-	-	-	-	-	-	-	-	-	-	-	-	-	-	-	-	-	-	-	-	-	-	0
AX-147251735	B06	6093093	2.521	-	-	-	-	-	-	-	-	-	-	-	-	-	-	-	-	-	-	-	-	-	-	-	-	-	-	-	-	-	-	-	-	-	0
AX-147251821	B06	7358402	5.698	-	-	-	-	-	-	-	-	-	-	-	-	-	-	-	-	-	-	-	-	-	-	-	-	-	-	-	-	-	-	-	-	-	0
AX-147251889	B06	11481697	7.358	-	-	-	-	-	-	-	-	-	-	-	-	-	-	-	-	-	-	-	-	-	-	-	-	-	-	-	-	-	-	-	-	-	0
AX-147251933	B06	8627575	8.654	-	-	-	-	-	-	-	-	-	-	-	-	-	-	-	-	-	-	-	-	-	-	-	-	-	-	NoCall	-	-	-	-	-	-	1
AX-147251964	B06	9105926	11.121	-	-	-	-	-	-	-	-	-	-	-	-	-	-	-	-	-	-	-	-	-	-	-	-	-	-	-	-	-	-	-	-	-	0
AX-147251981	B06	9388976	13.38	-	-	-	-	-	-	-	-	-	-	-	-	-	-	-	-	-	-	-	-	-	-	-	-	-	-	-	-	-	-	-	-	-	0
AX-147252036	B06	11180715	17.717	-	-	-	-	-	-	-	-	-	-	-	-	-	-	-	-	-	-	-	-	-	-	-	-	-	-	-	-	-	-	-	-	-	0
AX-147252072	B06	12297130	20.277	-	-	-	-	-	-	-	-	-	-	-	-	-	-	-	-	-	-	-	-	-	-	-	-	-	-	-	-	-	-	-	-	-	0
AX-147252136	B06	6739616	21.826	-	-	-	-	-	-	-	-	-	-	-	-	-	-	-	-	-	-	-	-	-	-	-	-	-	-	-	-	-	-	-	-	-	0
AX-147252233	B06	16353267	27.942	-	-	-	-	-	-	-	-	-	-	-	-	-	-	-	-	-	-	-	-	-	-	-	-	-	-	-	-	-	-	-	-	-	0
AX-147252315	B06	18242716	38.155	-	-	-	-	-	-	-	-	-	-	-	-	-	-	-	-	-	-	-	-	-	-	-	-	-	-	-	-	-	-	-	-	-	0
AX-147252365	B06	4059247	40.126	-	-	-	-	-	-	-	-	-	-	-	-	-	-	-	-	-	-	-	-	-	-	-	-	-	-	-	-	-	-	-	-	-	0
AX-147252377	B06	19502974	41.29	-	-	-	-	-	-	-	-	-	-	-	-	-	-	-	-	-	-	-	-	-	-	-	-	-	-	-	-	-	-	-	-	-	0
AX-147252357	B06	18755606	42.554	-	-	-	-	-	-	-	-	-	-	-	-	-	-	-	-	-	-	-	-	-	-	-	-	-	-	-	-	-	-	-	-	-	0
AX-147252499	B06	23836948	47.52	-	-	-	-	-	-	-	-	-	-	-	-	-	-	-	-	-	-	-	-	-	-	-	-	-	-	-	-	-	-	-	-	-	0
AX-147252603	B06	28032475	49.163	-	-	-	-	-	-	-	-	-	-	-	-	-	-	-	-	-	-	-	-	-	-	-	-	-	-	-	-	-	-	-	-	-	0
AX-147252564	B06	1430626	49.533	-	-	-	-	-	-	-	-	-	-	-	-	-	-	-	-	-	-	-	-	-	-	-	-	-	-	-	-	-	-	-	-	-	0
AX-147252522	B06	25118200	50.796	-	-	-	-	-	-	-	-	-	-	-	-	-	-	-	-	-	-	-	-	-	-	-	-	-	-	-	-	-	-	-	-	-	0
AX-147252835	B06	50249774	55.013	-	-	-	-	-	-	-	-	-	-	-	-	-	-	-	-	-	-	-	-	-	-	-	-	-	-	-	-	-	-	-	-	-	0
AX-147252888	B06	57742194	56.019	-	-	-	-	-	-	-	-	-	-	-	-	-	-	-	-	-	-	-	-	-	-	-	-	-	-	-	-	-	-	-	-	-	0
AX-147252964	B06	99040039	64.471	-	-	-	-	-	-	-	-	-	-	-	-	-	-	-	-	-	-	-	-	-	-	-	-	-	-	-	-	-	-	-	-	-	0
AX-147252777	B06	40051503	65.176	-	-	-	-	-	-	-	-	-	-	-	-	-	-	-	-	-	-	-	-	-	-	-	-	-	-	-	-	-	-	-	-	-	0
AX-147252686	B06	21183628	68.602	-	-	-	-	-	-	-	-	-	-	-	-	-	-	-	-	-	-	-	-	-	-	-	-	-	-	-	-	-	-	-	-	-	0
AX-147253000	B06	109678953	72.388	-	-	-	-	-	-	-	-	-	-	-	-	-	-	-	-	-	-	-	-	-	-	-	-	-	-	-	-	-	-	-	-	-	0
AX-147253055	B06	84980535	74.808	-	-	-	-	-	-	-	-	-	-	-	-	-	-	-	-	-	-	-	-	-	-	-	-	-	-	-	-	-	-	-	-	-	0
AX-147253456	B06	135367783	97.175	-	-	-	-	-	-	-	NoCall	-	-	-	-	-	-	-	-	-	-	-	-	-	-	-	-	-	-	-	-	-	NoCall	-	-	-	1
AX-147253469	B06	103987690	99.208	-	-	-	-	-	-	-	-	-	-	-	-	-	-	-	-	-	-	-	-	-	-	-	-	-	-	-	-	-	-	-	-	-	0
AX-147253667	B06	140807778	104.943	-	-	-	-	-	-	-	-	-	-	-	-	-	-	-	-	-	-	-	-	-	-	-	-	-	-	NoCall	-	-	-	-	-	-	1
AX-147253514	B06	137173214	110.895	-	-	-	-	-	-	-	-	-	-	-	-	-	-	-	-	-	-	-	-	-	-	-	-	-	-	-	-	-	-	-	-	-	0
AX-147253637	B06	140015658	111.71	-	-	-	-	-	-	-	-	-	-	-	-	-	-	-	-	-	-	-	-	-	-	-	-	-	-	-	-	-	-	-	-	-	0
AX-147253756	B06	142492889	114.979	-	-	-	-	-	-	-	-	-	-	-	-	-	-	-	-	-	-	-	-	-	-	-	-	-	-	-	-	-	-	-	-	-	0
AX-147253742	B06	109165705	115.562	-	-	-	-	-	-	-	-	-	-	-	-	-	-	-	-	-	-	-	-	-	-	-	-	-	-	-	-	-	-	-	-	-	0
AX-147253822	B06	143561439	120.138	-	-	-	-	-	-	-	-	-	-	-	-	-	-	-	-	-	-	-	-	-	-	-	-	-	-	-	-	-	-	-	-	-	0
AX-147253856	B06	110987935	129.83	-	-	-	-	-	-	-	-	-	-	-	-	-	-	-	-	-	-	-	-	-	-	-	-	-	-	-	-	-	-	-	-	-	0
AX-147254043	B06	114379779	138.475	-	-	-	-	-	-	-	-	-	-	-	-	-	-	-	-	-	-	-	-	-	-	-	-	-	-	-	-	-	-	-	-	-	0
AX-147254084	B06	114704888	147.341	-	-	-	-	-	-	-	-	-	-	-	-	-	-	-	-	-	-	-	-	-	-	-	-	-	-	-	-	-	-	-	-	-	0
AX-147254153	B06	115289117	160.422	-	-	-	-	-	-	-	-	-	-	-	-	-	-	-	-	-	-	-	-	-	-	-	-	-	-	-	-	-	-	-	-	-	0
AX-147254226	B06	116887478	168.689	-	-	-	-	-	-	-	-	-	-	-	-	-	-	-	-	-	-	-	-	-	-	-	-	-	-	-	-	-	-	-	-	-	0
AX-147226758	B06	117021486	169.987	-	-	-	-	-	-	-	-	-	-	-	-	-	-	-	-	-	-	-	-	-	-	-	-	-	-	-	-	-	-	-	-	-	0
AX-147254273	B07	150532710	7.782	-	-	-	-	-	-	-	-	-	-	-	-	-	-	-	-	-	-	-	-	-	-	-	-	-	-	-	-	-	-	-	-	-	0
AX-147254526	B07	3079580	18.151	-	-	-	-	-	-	-	-	-	-	-	-	-	-	-	-	-	-	-	-	-	-	-	-	-	-	-	-	-	-	-	-	-	0
AX-147254456	B07	2227414	20.5	-	-	-	-	-	-	-	-	-	-	-	-	-	-	-	-	-	-	-	-	-	-	-	-	-	-	-	-	-	-	-	-	-	0
AX-147254462	B07	2234417	20.901	-	-	-	-	-	-	-	-	-	-	-	-	-	-	-	-	-	-	-	-	-	-	-	-	-	-	-	-	-	-	-	-	-	0
AX-147254466	B07	2267651	22.338	-	-	-	-	-	-	-	-	-	-	-	-	-	-	-	-	-	-	-	-	-	-	-	-	-	-	-	-	-	-	-	-	-	0
AX-147254599	B07	3316870	27.916	-	-	-	-	-	-	-	-	-	-	-	-	-	-	-	-	-	-	-	-	-	-	-	-	-	-	-	-	-	-	-	-	-	0
AX-147254688	B07	4863699	31.904	-	-	-	-	-	-	-	-	-	-	-	-	-	-	-	-	-	-	-	-	-	-	-	-	-	-	-	-	-	-	-	-	-	0
AX-147254784	B07	5763042	38.642	-	-	-	-	-	-	-	-	-	-	-	-	-	-	-	-	-	-	-	-	-	-	-	-	-	-	-	-	-	-	-	-	-	0
AX-147254869	B07	8020046	47.188	-	-	-	-	-	-	-	-	-	-	-	-	-	-	-	-	-	-	-	-	-	-	-	-	-	-	-	-	-	-	-	-	-	0
AX-147254885	B07	9112652	47.733	-	-	-	-	-	-	-	-	-	-	-	-	-	-	-	-	-	-	-	-	-	-	-	-	-	-	-	-	-	-	-	-	-	0
AX-147255004	B07	11247722	54.365	-	-	-	-	-	-	-	-	-	-	-	-	-	-	-	-	-	-	-	-	-	-	-	-	-	-	-	-	-	-	-	-	-	0
AX-147255063	B07	12624952	56.9	-	-	-	-	-	-	-	-	-	-	-	-	-	-	-	-	-	-	-	-	-	-	-	-	-	-	-	-	-	-	-	-	-	0
AX-147255096	B07	14903630	58.193	-	-	-	-	-	-	-	-	-	-	-	-	-	-	-	-	-	-	-	-	-	-	-	-	-	-	-	-	-	-	-	-	-	0
AX-147255743	B07	18237038	60.837	-	-	-	-	-	-	-	-	-	-	-	-	-	-	-	-	-	-	-	-	-	-	-	-	-	-	-	-	-	-	-	-	-	0
AX-147255415	B07	29088700	68.701	-	-	-	-	-	-	-	-	-	-	-	-	-	-	-	-	-	-	-	-	-	-	-	-	-	-	-	-	-	-	-	-	-	0
AX-147228735	B07	34492420	70.72	-	-	-	-	-	-	-	-	-	-	-	-	-	-	-	-	-	-	-	-	-	-	-	-	-	-	-	-	-	-	-	-	-	0
AX-147255578	B07	37622252	72.416	-	-	-	-	-	-	-	-	-	-	-	-	-	-	-	-	-	-	-	-	-	-	-	-	-	-	-	-	-	-	-	-	-	0
AX-147255592	B07	65730644	72.779	-	-	-	-	-	-	-	-	-	-	-	-	-	-	-	-	-	-	-	-	-	-	-	-	-	-	-	-	NoCall	-	-	-	-	1
AX-147255716	B07	73060407	80.119	-	-	-	-	-	-	-	-	-	-	-	-	-	-	-	-	-	-	-	-	-	-	-	-	-	-	-	-	-	-	-	-	-	0
AX-147255687	B07	51063746	80.124	-	-	-	-	-	-	-	-	-	-	-	-	-	-	-	-	-	-	-	-	-	-	-	-	-	-	-	-	-	-	-	-	-	0
AX-147255885	B07	99167430	80.89	-	-	-	-	-	-	-	-	-	-	-	-	-	-	-	-	-	-	-	-	-	-	-	-	-	-	-	-	-	-	-	-	-	0
AX-147256038	B07	109769706	82.4	-	-	-	-	-	-	-	-	-	-	-	-	-	-	-	-	-	-	-	-	-	-	-	-	-	-	-	-	-	-	-	-	-	0
AX-147256010	B07	108834702	82.7	-	-	-	-	-	-	-	-	-	-	-	-	-	-	-	-	-	-	-	-	-	-	-	-	-	-	-	-	-	-	-	-	-	0
AX-147256002	B07	2438030	83.986	-	-	-	-	-	-	-	-	-	-	-	-	-	-	-	-	-	-	-	-	-	-	-	-	-	-	-	-	-	-	-	-	-	0
AX-147256076	B07	1360880	85.748	-	-	-	-	-	-	-	-	-	-	-	-	-	-	-	-	-	-	-	-	-	-	-	-	-	-	-	-	-	-	-	-	-	0
AX-147256086	B07	112610787	86.315	-	-	-	-	-	-	-	-	-	-	-	-	-	-	-	-	-	-	-	-	-	-	-	-	-	-	-	-	-	-	-	-	-	0
AX-147256083	B07	112577474	86.319	-	-	-	-	-	-	-	-	-	-	-	-	-	-	-	-	-	-	-	-	-	-	-	-	-	-	-	-	-	-	-	-	-	0
AX-147256150	B07	115791605	88.532	-	-	-	-	-	-	-	-	-	-	-	-	-	-	-	-	-	-	-	-	-	-	-	-	-	-	-	-	-	-	-	-	-	0
AX-147256197	B07	111420088	91.324	-	-	-	-	-	-	-	-	-	-	-	-	-	-	-	-	-	-	-	-	-	-	-	-	-	-	-	-	-	-	-	-	-	0
AX-147256313	B07	120868089	95.492	-	-	-	-	-	-	-	-	-	-	-	-	-	-	-	-	-	-	-	-	-	-	-	-	-	-	-	-	-	-	-	-	-	0
AX-147256306	B07	7419993	96.528	-	-	-	-	-	-	-	-	-	-	-	-	-	-	-	-	-	-	-	-	-	-	-	-	-	-	-	-	-	-	-	-	-	0
AX-147256349	B07	121925181	97.928	-	-	-	-	-	-	-	-	-	-	-	-	-	-	-	-	-	-	-	-	-	-	-	-	-	-	-	-	-	-	-	-	-	0
AX-147256539	B07	127645197	107.996	-	-	bat2	-	-	-	-	-	-	bat2	-	-	-	-	-	-	bat2	-	-	-	-	-	-	-	-	-	-	bat2	-	-	-	-	-	1
AX-147256567	B07	128233591	109.917	-	-	bat1	-	-	-	-	-	-	bat1	-	-	-	-	-	-	bat1	-	-	-	-	-	-	-	-	-	-	bat1	-	-	-	-	-	1
AX-147256596	B07	128817688	114.838	-	-	bat1	-	-	-	-	-	-	bat2	-	-	-	-	-	-	bat2	-	-	-	-	-	-	-	-	-	-	bat2	-	-	-	-	-	1
AX-147256623	B07	13510311	116.689	-	-	bat1	-	-	-	-	-	-	bat1	-	-	-	-	-	-	bat1	-	-	-	-	-	-	-	-	-	-	bat1	-	-	-	-	-	1
AX-147256650	B07	13985114	120.8	-	-	bat1	-	-	-	-	-	-	bat2	-	-	-	-	-	-	bat2	-	-	-	-	-	-	-	-	-	NoCall	bat2	-	-	-	-	-	1
AX-147256836	B07	132795978	139.033	-	-	-	-	-	-	-	-	-	-	-	-	-	-	-	-	bat1	-	-	-	-	-	-	-	-	-	-	-	-	-	-	-	-	1
AX-147259610	B08	450619	0	bat2	-	-	-	-	-	-	-	-	-	-	-	-	-	-	-	-	-	-	-	-	-	-	bat2	-	-	-	-	bat2	-	bat2	-	-	1
AX-147228780	B08	81383467	0.822	bat2	-	-	-	-	-	-	-	-	-	-	-	-	-	-	-	-	-	-	-	-	-	-	bat2	-	-	-	-	bat2	-	bat2	-	-	1
AX-147256927	B08	885789	3.75	bat1	-	-	-	-	-	-	-	-	-	-	-	-	-	-	-	-	-	-	-	-	-	-	bat1	-	-	-	-	bat1	-	bat1	-	-	1
AX-147256989	B08	1639865	10.337	bat1	-	-	-	-	-	-	-	-	-	-	-	-	-	-	-	-	-	-	-	-	-	-	bat1	-	-	NoCall	-	bat1	-	bat1	-	-	1
AX-147257026	B08	24936625	12.775	bat2	-	-	-	-	-	-	-	-	-	-	-	-	-	-	-	-	-	-	-	-	-	-	bat2	-	-	-	-	bat2	-	bat2	-	-	1
AX-147257036	B08	25020998	13.305	bat2	-	-	-	-	-	-	-	-	-	-	-	-	-	-	-	-	-	-	-	-	-	-	bat2	-	-	-	-	bat2	-	bat2	-	-	1
AX-147257214	B08	27611939	31.798	bat2	-	-	-	-	-	-	-	-	-	-	-	-	-	-	-	-	-	-	-	-	-	-	bat2	-	-	-	-	bat2	-	bat2	-	-	1
AX-147257243	B08	3839684	33.483	bat2	-	-	-	-	-	-	-	-	-	-	-	-	-	-	-	-	-	-	-	-	-	-	bat2	-	-	-	-	bat2	-	bat2	-	-	1
AX-147257270	B08	4306108	39.84	bat2	-	-	-	-	-	-	-	-	-	-	-	-	-	-	-	-	-	-	-	-	-	-	bat2	bat2	-	-	-	bat2	bat2	bat2	-	-	1
AX-147257315	B08	4865400	42.595	bat2	-	-	-	-	-	-	-	-	-	-	-	-	-	-	-	-	-	-	-	-	-	-	bat2	bat2	-	NoCall	-	bat2	bat2	bat2	-	-	1
AX-147257484	B08	31528829	56.806	-	-	-	-	-	-	-	-	-	-	-	-	-	-	-	-	-	-	-	-	-	-	-	-	-	-	-	-	-	-	-	-	-	0
AX-147257496	B08	31917960	58.212	-	-	-	-	-	-	-	-	-	-	-	-	-	-	-	-	-	-	-	-	-	-	-	-	-	-	-	-	-	-	-	-	-	0
AX-147257575	B08	9772996	62.237	-	-	-	-	-	-	-	-	-	-	-	-	-	-	-	-	-	-	-	-	-	-	-	-	-	-	-	-	-	-	-	-	-	0
AX-147257589	B08	10099673	63.512	-	-	-	-	-	-	-	-	-	-	-	-	-	-	-	-	-	-	-	-	-	-	-	-	-	-	-	-	-	-	-	-	-	0
AX-147257604	B08	10548766	77.524	-	-	-	-	-	-	-	-	-	-	-	-	-	-	-	-	-	-	-	-	-	-	-	-	-	-	-	-	-	-	-	-	-	0
AX-147240657	B08	7711623	81.966	-	-	-	-	-	-	-	-	-	-	-	-	-	-	-	-	-	-	-	-	-	-	-	-	-	-	-	-	-	-	-	-	-	0
AX-147257766	B08	16184397	83.671	-	-	-	-	-	-	-	-	-	-	-	-	-	-	-	-	-	-	-	-	-	-	-	-	-	-	-	-	-	-	-	-	-	0
AX-147257944	B08	39170931	92.802	-	-	-	-	-	-	-	-	-	-	-	-	-	-	-	-	-	-	-	-	-	-	-	-	-	-	-	-	-	-	-	-	-	0
AX-147257969	B08	24285928	93.46	-	-	-	-	-	-	-	-	-	-	-	-	-	-	-	-	-	-	-	-	-	-	-	-	-	-	-	-	-	-	-	-	-	0
AX-147257928	B08	38902701	95.467	-	-	-	-	-	-	-	-	-	-	-	-	-	-	-	-	-	-	-	-	-	-	-	-	-	-	-	-	-	-	-	-	-	0
AX-147257990	B08	39699102	97.779	-	-	-	-	-	-	-	-	-	-	-	-	-	-	-	-	-	-	-	-	-	-	-	-	-	-	-	-	-	-	-	-	-	0
AX-147258047	B08	27615075	100.935	-	-	-	-	-	-	-	-	-	-	-	-	-	-	-	-	-	-	-	-	-	-	-	-	-	-	-	-	-	-	-	-	-	0
AX-147258300	B08	75527856	115.948	-	-	-	-	-	-	-	-	-	-	-	-	-	-	-	-	-	-	-	-	-	-	-	-	-	-	-	-	-	-	-	-	-	0
AX-147258254	B08	37618886	118.95	-	-	-	-	-	-	-	-	-	-	-	-	-	-	-	-	-	-	-	-	-	-	-	-	-	-	-	-	-	-	-	-	-	0
AX-147258624	B08	107064225	124.186	-	-	-	-	-	-	-	-	-	-	-	-	-	-	-	-	-	-	-	-	-	-	-	-	-	-	-	-	-	-	-	-	-	0
AX-147258558	B08	101238171	125.763	-	-	-	-	-	-	-	-	-	-	-	-	-	-	-	-	-	-	-	-	-	-	-	-	-	-	-	-	-	-	-	-	-	0
AX-147258555	B08	101198753	126.61	-	-	-	-	-	-	-	-	-	-	-	-	-	-	-	-	-	-	-	-	-	-	-	-	-	-	-	-	-	-	-	-	-	0
AX-147258321	B08	43589516	130.85	-	-	-	-	-	-	-	-	-	-	-	-	-	-	-	-	-	-	-	-	-	-	-	-	-	-	-	-	-	-	-	-	-	0
AX-147258310	B08	42674664	131.994	-	-	-	-	-	-	-	-	-	-	-	-	-	-	-	-	-	-	-	-	-	-	-	-	-	-	-	-	-	-	-	-	-	0
AX-147258718	B08	40411541	138.592	-	-	-	-	-	-	-	-	-	-	-	-	-	-	-	-	-	-	-	-	-	-	-	-	-	-	-	-	-	-	-	-	-	0
AX-147231175	B08	112475931	139.766	-	-	-	-	-	-	-	-	-	-	-	-	-	-	-	-	-	-	-	-	-	-	-	-	-	-	-	-	-	-	-	-	-	0
AX-147258709	B08	111532891	140.073	-	-	-	-	-	-	-	-	-	-	-	-	-	-	-	-	-	-	-	-	-	-	-	-	-	-	-	-	-	-	-	-	-	0
AX-147258811	B08	116473495	142.307	-	-	-	NoCall	-	-	-	-	-	-	-	-	-	-	-	-	-	-	-	-	-	-	-	-	-	-	-	-	-	-	-	-	-	1
AX-147258902	B08	115107805	143.378	-	-	-	-	-	-	-	-	-	-	-	-	-	-	-	-	-	-	-	-	-	-	-	-	-	-	-	-	-	-	-	-	-	0
AX-147259082	B08	124707875	147.154	-	-	-	-	-	-	-	-	-	-	-	-	-	-	-	-	-	-	-	-	-	-	-	-	-	-	-	-	-	-	-	-	-	0
AX-147259180	B08	127204758	149.367	-	-	-	-	-	-	-	-	-	-	-	-	-	-	-	-	-	-	-	-	-	-	-	-	-	-	-	-	-	-	-	-	-	0
AX-147259174	B08	127115528	150.417	-	-	-	-	-	-	-	-	-	-	-	-	-	-	-	-	-	-	-	-	-	-	-	-	-	-	-	-	-	-	-	-	-	0
AX-147259182	B08	45678429	150.74	-	-	-	-	-	-	-	-	-	-	-	-	-	-	-	-	-	-	-	-	-	-	-	-	-	-	-	-	-	-	-	-	-	0
AX-147259123	B08	125893356	159.675	-	-	-	-	-	-	-	-	-	-	-	-	-	-	-	-	-	-	-	-	-	-	-	-	-	-	-	-	-	-	-	-	-	0
AX-147259163	B08	126527625	161.727	-	-	-	-	-	-	-	-	-	-	-	-	-	-	-	-	-	-	-	-	-	-	-	-	-	-	-	-	-	-	-	-	-	0
AX-147259233	B08	127752285	164.588	-	-	-	-	-	-	-	-	-	-	-	-	-	-	-	-	-	-	-	-	-	-	-	-	-	-	-	-	-	-	-	-	-	0
AX-147259301	B08	129356938	167.774	-	-	-	-	-	-	-	-	-	-	-	-	-	-	-	-	-	-	-	-	-	-	-	-	-	-	-	-	-	-	-	-	-	0
AX-147259404	B08	132110969	174.673	-	-	-	-	-	-	-	-	-	-	-	-	-	-	-	-	-	-	-	-	-	-	-	-	-	-	-	-	-	-	-	-	-	0
AX-147259405	B08	132111011	175.629	-	-	-	-	-	-	-	-	-	-	-	-	-	-	-	-	-	-	-	-	-	-	-	-	-	-	-	-	-	-	-	-	-	0
AX-147259508	B08	50004638	177.158	-	-	-	-	-	-	-	-	-	-	-	-	-	-	-	-	-	-	-	-	-	-	-	-	-	-	-	-	-	-	-	-	-	0
AX-147259569	B08	134729645	178.78	-	-	-	-	-	-	-	-	-	-	-	-	-	-	-	-	-	-	-	-	-	-	-	-	-	-	-	-	-	-	-	-	-	0
AX-147259639	B09	1284979	0	-	-	-	-	-	-	-	-	-	-	-	bat1	-	-	-	-	-	-	-	-	-	-	-	-	-	-	-	-	-	-	bat2	-	-	1
AX-147259661	B09	1563114	3.778	-	-	-	-	-	-	-	-	-	-	-	bat1	-	-	-	-	-	-	-	-	-	-	-	-	-	-	-	-	-	-	bat2	-	-	1
AX-147259703	B09	2102056	8.312	-	-	-	-	-	-	-	-	-	-	-	bat1	-	-	-	-	-	-	-	-	-	-	-	-	-	-	-	-	-	-	bat2	-	-	1
AX-147259787	B09	3121536	15.433	-	-	-	-	-	-	-	-	-	-	-	bat1	-	-	-	-	-	-	-	-	-	-	-	-	-	-	-	-	-	-	NoCall	-	-	1
AX-147259902	B09	4608253	27.189	-	-	-	-	-	-	-	-	-	-	-	-	-	-	-	-	-	-	-	-	-	-	-	-	-	-	-	-	-	-	-	-	-	0
AX-147259938	B09	5143758	29.063	-	-	-	-	-	-	-	-	-	-	-	-	-	-	-	-	-	-	-	-	-	-	-	-	-	-	-	-	-	-	-	-	-	0
AX-147260202	B09	10990383	44.901	-	-	-	-	-	-	-	-	-	-	-	-	-	-	-	-	-	-	-	-	-	-	-	-	-	-	-	-	-	-	-	-	-	0
AX-147260375	B09	1121692	47.304	-	-	-	-	-	-	-	-	-	-	-	-	-	-	-	-	-	-	-	-	-	-	-	-	-	-	-	-	-	-	-	-	-	0
AX-147260411	B09	1093814	49.138	-	-	-	-	-	-	-	-	-	-	-	-	-	-	-	-	-	-	-	-	-	-	-	-	-	-	-	-	-	-	-	-	-	0
AX-147260449	B09	10219759	54.366	-	-	-	-	-	-	-	-	-	-	-	-	-	-	-	-	-	-	-	-	-	-	-	-	-	-	-	-	-	-	-	-	-	0
AX-147232753	B09	10901617	55.733	-	-	-	-	-	-	-	-	-	-	-	-	-	-	-	-	-	-	-	-	-	-	-	-	-	-	-	-	-	-	-	-	-	0
AX-147260518	B09	16669100	59.853	-	-	-	-	-	-	-	-	-	-	-	-	-	-	-	-	-	-	-	-	-	-	-	-	-	-	-	-	-	-	-	-	-	0
AX-147232812	B09	12849897	61.666	-	-	-	-	-	-	-	-	-	-	bat2	-	-	-	-	-	-	-	-	-	-	-	-	-	-	-	-	-	-	-	-	-	-	1
AX-147260643	B09	14961182	62.439	-	-	-	-	-	-	-	-	-	-	-	-	-	-	-	-	-	-	-	-	-	-	-	-	-	-	-	-	-	-	-	-	-	0
AX-147260586	B09	18679619	62.764	-	-	-	-	-	-	-	-	-	-	-	-	-	-	-	-	-	-	-	-	-	-	-	-	-	-	-	-	-	-	-	-	-	0
AX-147260650	B09	15312586	63.73	-	-	-	-	-	-	-	-	-	-	-	-	-	-	-	-	-	-	-	-	-	-	-	-	-	-	-	-	-	-	-	-	-	0
AX-147260691	B09	22782456	65.391	-	-	-	-	-	-	-	-	-	-	-	-	-	-	-	-	-	-	-	-	-	-	-	-	-	-	-	-	-	-	-	-	-	0
AX-147260789	B09	26889709	83.689	-	-	-	-	-	-	-	-	-	-	-	-	-	-	-	-	-	-	-	-	-	-	-	-	-	-	-	-	-	-	-	-	-	0
AX-147260792	B09	26929205	83.955	-	-	-	-	-	-	-	-	-	-	-	-	-	-	-	-	-	-	-	-	-	-	-	-	-	-	-	-	-	-	-	-	-	0
AX-147260826	B09	21260208	85.109	-	-	-	-	-	-	-	-	-	-	-	-	-	-	-	-	-	-	-	-	-	-	-	-	-	-	-	-	-	-	-	-	-	0
AX-147261248	B09	73206753	88.983	-	-	-	-	-	-	-	-	-	-	-	-	-	-	-	-	-	-	-	bat1	-	-	-	-	-	-	-	-	-	-	-	bat1	-	1
AX-147261313	B09	83913515	89.478	-	-	-	-	-	-	-	-	-	-	-	-	-	-	-	-	-	-	-	bat1	-	-	-	-	-	-	-	-	-	-	-	bat1	-	1
AX-147261255	B09	98025960	90.389	-	-	-	-	-	-	-	-	-	-	-	-	-	-	-	-	-	-	-	NoCall	-	-	-	-	-	-	-	-	-	-	-	bat2	-	1
AX-147261070	B09	52307811	90.953	-	-	-	-	-	-	-	-	-	-	-	-	-	-	-	-	-	-	-	bat2	-	-	-	-	-	-	-	-	-	-	-	bat2	-	1
AX-147261301	B09	110891616	91.209	-	-	-	-	-	-	-	-	-	-	-	-	-	-	-	-	-	-	-	bat1	-	-	-	-	-	-	-	-	-	-	-	bat1	-	1
AX-147261408	B09	92163831	92.152	-	-	-	-	-	-	-	-	-	-	-	-	-	-	-	-	-	-	-	bat1	-	-	-	-	-	-	-	-	-	-	-	bat1	-	1
AX-147261411	B09	122884349	92.56	-	-	-	-	-	-	-	-	-	-	-	-	-	-	-	-	-	-	-	bat1	-	-	-	-	-	-	-	-	-	-	-	bat1	-	1
AX-147261343	B09	115125345	93.939	-	-	-	-	-	-	-	-	-	-	-	-	-	-	-	-	-	-	-	bat2	-	-	-	-	-	-	-	-	-	-	-	bat2	-	1
AX-147261388	B09	90805026	95.239	-	-	-	-	-	-	-	-	-	-	-	-	-	-	-	-	-	-	-	bat1	-	-	-	-	-	-	-	-	-	-	-	bat2	-	1
AX-147261463	B09	125688341	96.941	-	-	-	-	-	-	-	-	-	-	-	-	-	-	-	-	-	-	-	bat2	-	-	-	-	-	-	-	-	-	-	-	bat2	-	1
AX-147261522	B09	131524308	99.048	-	-	-	-	-	-	-	-	-	-	-	-	-	-	-	-	-	-	-	bat1	-	-	-	-	-	-	-	-	-	-	-	bat1	-	1
AX-147261631	B09	136374873	100.088	-	-	-	-	-	-	-	-	-	-	-	-	-	-	-	-	-	-	-	bat1	-	-	-	-	-	-	-	-	-	-	-	bat1	-	1
AX-147261789	B09	143346938	102.703	-	-	-	-	-	-	-	-	-	-	-	-	-	-	-	-	-	-	-	bat2	-	-	-	-	-	-	-	-	-	-	-	bat2	-	1
AX-147261853	B09	147162285	103.662	-	-	-	-	-	-	-	-	-	-	-	-	-	-	-	-	-	-	-	bat1	-	-	-	-	-	-	-	-	-	-	-	bat1	-	1
AX-147261938	B09	10209012	106.297	-	-	-	-	-	-	-	-	-	-	-	-	-	-	-	-	-	-	-	-	-	-	-	-	-	-	-	-	-	-	-	-	-	0
AX-147261958	B09	117690716	110.277	-	-	-	-	-	-	-	-	-	-	-	-	-	-	-	-	-	-	-	-	-	-	-	-	-	-	-	-	-	-	-	-	-	0
AX-147262112	B09	152620590	115.312	-	-	-	-	-	-	-	-	-	-	-	-	-	-	-	-	-	-	-	-	-	-	-	-	-	-	-	-	-	-	-	-	-	0
AX-147262241	B09	154284108	121.763	-	-	-	-	-	-	-	-	-	-	-	-	-	-	-	-	-	-	-	-	-	-	-	-	-	-	-	-	-	-	-	-	-	0
AX-147262258	B09	154491431	123.273	-	-	-	-	-	-	-	-	-	-	-	-	-	-	-	-	-	-	-	-	-	-	-	-	-	-	-	-	-	-	-	-	-	0
AX-147262299	B09	154931928	125.68	-	-	-	-	-	-	-	-	-	-	-	-	-	-	-	-	-	-	-	-	-	-	-	-	-	-	-	-	-	-	-	-	-	0
AX-147262582	B09	157751513	155.709	-	bat1	-	-	-	-	-	-	-	-	-	-	-	-	-	-	-	-	-	-	-	-	-	-	-	-	-	-	-	-	-	-	bat1	1
AX-147262597	B09	157940785	160.081	-	bat1	-	-	-	-	-	-	-	-	-	-	-	-	-	-	-	-	-	-	-	-	-	-	-	-	-	-	-	-	-	-	bat1	1
AX-147262639	B09	110256791	166.058	bat2	bat2	-	-	-	-	-	-	-	-	-	-	-	-	-	-	-	-	-	-	-	-	-	-	-	-	-	-	-	-	-	-	bat2	1
AX-147262661	B09	158765582	168.891	bat1	bat1	-	-	-	-	-	-	-	-	-	-	-	-	-	-	-	-	-	-	-	-	-	-	-	-	-	-	-	-	-	-	bat1	1
AX-147262665	B09	158803459	170.835	bat2	bat2	-	-	-	-	-	-	-	-	-	-	-	-	-	-	-	-	-	-	-	-	-	-	-	-	-	-	-	-	-	-	bat2	1
AX-147264937	B10	138066017	96.765	-	-	-	-	-	-	-	-	-	-	-	-	-	-	-	-	-	-	-	-	-	-	-	-	-	-	-	-	-	-	-	-	-	0
AX-147265599	B10	143796475	147.793	-	-	-	-	-	-	-	-	-	-	-	-	-	-	-	-	-	-	-	-	-	-	-	-	-	-	-	-	-	-	-	-	-	0
AX-147265430	B10	142548610	151.647	-	-	-	-	-	-	-	-	-	-	-	-	-	-	-	-	-	-	-	-	-	-	-	-	-	-	bat1	-	-	-	-	-	-	1
AX-147265407	B10	115612096	153.02	-	-	-	-	-	-	-	-	-	-	-	-	-	-	-	-	-	-	-	-	-	-	-	-	-	-	-	-	-	-	-	-	-	0
AX-147265307	B10	141702114	156.871	-	-	-	-	-	-	-	-	-	-	-	-	-	-	-	-	-	-	-	-	-	-	-	-	-	-	-	-	-	-	-	-	-	0
AX-147265297	B10	141630611	157.675	-	-	-	-	-	-	-	-	-	-	-	-	-	-	-	-	-	-	-	-	-	-	-	-	-	-	-	-	-	-	-	-	-	0
AX-147265290	B10	114830670	158.888	-	-	-	-	-	-	-	-	-	-	-	-	-	-	-	-	-	-	-	-	-	-	-	-	-	-	-	-	-	-	-	-	-	0
AX-147265249	B10	114557246	160.22	-	-	-	-	-	-	-	-	-	-	-	-	-	-	-	-	-	-	-	-	-	-	-	-	-	-	-	-	-	-	-	-	-	0
AX-147265134	B10	113597537	163.384	-	-	-	-	-	-	-	-	-	-	-	-	-	-	-	-	-	-	-	-	-	-	-	-	-	-	-	-	-	-	-	-	-	0
AX-147265217	B10	141175787	165.927	-	-	-	-	-	-	-	-	-	-	-	-	-	-	-	-	-	-	-	-	-	-	-	-	-	-	-	-	-	-	-	-	-	0
AX-147265330	B10	141786012	167.67	-	-	-	-	-	-	-	-	-	-	-	-	-	-	-	-	-	-	-	-	-	-	-	-	-	-	-	-	-	-	-	-	-	0

## Sheet: A1
			Genotype	RBS-IL_A01-1	RBS-IL_A01-2
	LG	Start	cM (JoinMap)
AX-147265635	A01	604766	0	-	-	COVERAGE	0.333333
AX-147207750	A01	16178782	7.337	-	-
AX-147207744	A01	16203316	10.655	-	-
AX-147207751	A01	16151622	12.227	-	-
AX-147207741	A01	760743	14.058	-	-
AX-147207696	A01	575221	15.092	-	-
AX-147207739	A01	750459	15.605	-	-
AX-147207768	A01	933567	18.976	-	-
AX-147207810	A01	1126754	20.525	-	-
AX-147207796	A01	15294916	22.068	-	-
AX-147207792	A01	1042589	24.035	-	-
AX-147207833	A01	14564924	26.731	-	-
AX-147207859	A01	1406199	29.085	-	-
AX-147207865	A01	1408663	31.231	-	-
AX-147207867	A01	1446994	32.708	-	-
AX-147207869	A01	13873348	34.525	-	-
AX-147207942	A01	13123909	36.779	-	-
AX-147265676	A01	1694866	37.916	-	-
AX-147207949	A01	1755562	39.726	-	-
AX-147207952	A01	1765452	41.081	-	-
AX-147207960	A01	1818841	43.086	-	-
AX-147207989	A01	1887943	44.117	-	-
AX-147207971	A01	12863451	44.383	-	-
AX-147207965	A01	1825245	44.964	-	-
AX-147207985	A01	1875872	45.918	-	-
AX-147208042	A01	2056599	48.401	-	-
AX-147208055	A01	2082741	49.001	-	-
AX-147208027	A01	12371859	49.026	-	-
AX-147208052	A01	2082204	49.556	-	-
AX-147208038	A01	12367088	50.055	-	-
AX-147208012	A01	12477940	50.67	-	-
AX-147208016	A01	2022199	52.149	-	-
AX-147208101	A01	2317789	54.761	-	-
AX-147208105	A01	2343896	55.788	-	-
AX-147208106	A01	2344163	56.981	-	-
AX-147208130	A01	2477055	58.159	-	-
AX-147208131	A01	2482418	58.676	-	-
AX-147208153	A01	2905175	60.386	-	-
AX-147208184	A01	3027329	66.315	-	-
AX-147208224	A01	3259539	68.775	-	-
AX-147265734	A01	3312507	68.784	-	-
AX-147208245	A01	9809202	69.801	-	-
AX-147208217	A01	3223082	70.684	-	-
AX-147208252	A01	9789814	71.859	-	-
AX-147208281	A01	3363268	72.227	-	-
AX-147208277	A01	9693252	73.406	-	-
AX-147208313	A01	3534857	74.438	-	-
AX-147265753	A01	9345115	74.817	-	-
AX-147265751	A01	3531544	75.464	-	-
AX-147208320	A01	9303234	76.75	-	-
AX-147208345	A01	3634304	77.789	-	-
AX-147208366	A01	3681473	78.634	-	-
AX-147208419	A01	3892718	80.332	-	-
AX-147208459	A01	4107791	83.13	-	-
AX-147208462	A01	4115276	84.352	-	-
AX-147208456	A01	4094723	85.57	-	-
AX-147208477	A01	4197162	86.627	-	-
AX-147208481	A01	4229275	88.114	-	-
AX-147208488	A01	7661483	90.374	-	-
AX-147208523	A01	7458652	93.77	-	-
AX-147208570	A01	6786993	100.025	-	-
AX-147208611	A01	5022661	101.299	-	-
AX-147208614	A01	6509013	104.238	-	-
AX-147208650	A01	5304935	105.71	-	-
AX-147208681	A01	5927304	107.498	-	-
AX-147208686	A01	5899981	108.026	-	-
AX-147208687	A01	5390694	108.283	-	-
AX-147208809	A01	6000934	111.755	-	-
AX-147208902	A01	4227451	113.552	-	-
AX-147208929	A01	4058399	117.46	-	-
AX-147208981	A01	3676899	119.792	-	-
AX-147208980	A01	7058150	120.008	-	-
AX-147208979	A01	7058095	120.068	-	-
AX-147209005	A01	7205443	120.865	-	-
AX-147209001	A01	3497946	122.645	-	-
AX-147209007	A01	7205746	123.417	-	-
AX-147209047	A01	7436347	125.237	-	-
AX-147209077	A01	7737489	128.102	-	-
AX-147209151	A01	8295421	131.826	-	-
AX-147209175	A01	8368432	132.984	-	-
AX-147209153	A01	8295785	133.627	-	-
AX-147209197	A01	8594763	134.398	-	-
AX-147210038	A01	9370617	135.683	sten1	-
AX-147210045	A01	9325273	135.94	-	-
AX-147210055	A01	9259275	136.196	-	-
AX-147209973	A01	9798977	136.709	sten1	-
AX-147210007	A01	9504703	136.726	sten1	-
AX-147237395	A01	9488025	137.222	sten1	-
AX-147209963	A01	9811836	137.733	sten2	-
AX-147209959	A01	10014512	138.508	sten1	-
AX-147209957	A01	10030201	138.764	sten1	-
AX-147209909	A01	10329480	140.471	sten1	-
AX-147209871	A01	10553340	141.762	sten2	-
AX-147209768	A01	639895	142.581	sten1	-
AX-147209746	A01	11100298	143.099	sten2	-
AX-147209744	A01	11100994	143.615	sten1	-
AX-147209734	A01	11108520	144.154	sten1	-
AX-147209529	A01	11889502	150.555	sten2	-
AX-147209562	A01	390927	154.052	sten1	-
AX-147209535	A01	11874425	160.782	sten1	-
AX-147209476	A01	789926	169.41	sten1	-
AX-147210087	A01	13388847	173.09	sten1	-
AX-147210176	A01	15545733	179.169	sten1	-
AX-147210198	A01	16196450	179.73	sten2	-
AX-147210213	A01	16685690	179.986	sten1	-
AX-147210224	A01	21838542	181.019	sten1	-
AX-147210119	A01	18381034	183.62	sten1	-
AX-147210114	A01	18324316	183.62	sten1	-
AX-147210375	A01	31958774	184.392	sten2	-
AX-147210408	A01	21781566	185.779	sten1	-
AX-147210432	A01	29326764	188.266	sten2	-
AX-147210510	A01	26741569	190.969	sten1	-
AX-147210595	A01	30239861	192.529	sten2	-
AX-147210648	A01	31517052	193.158	sten2	-
AX-147210754	A01	34868886	193.669	sten2	-
AX-147210685	A01	33977283	194.44	sten1	-
AX-147211069	A01	55149055	198.067	sten1	-
AX-147211197	A01	52827593	203.189	sten1	-
AX-147211204	A01	52922167	203.559	sten1	-
AX-147211413	A01	54912817	204.586	sten1	-
AX-147211193	A01	64280721	204.586	sten1	-
AX-147211190	A01	52719481	204.966	sten1	-
AX-147211192	A01	52794195	205.354	sten2	-
AX-147211171	A01	52419795	205.355	sten2	-
AX-147211616	A01	104510496	207.156	sten1	-
AX-147211516	A01	87188181	207.431	NoCall	-
AX-147211655	A01	94399579	210.871	sten1	-
AX-147211698	A01	96406886	215.624	sten1	-
AX-147211718	A01	97336914	220.619	sten1	-
AX-147211790	A01	144176182	232.525	sten2	-
AX-147211814	A01	142678605	234.266	sten2	-
AX-147211860	A01	102332943	240.037	-	-
AX-147211886	A01	103686864	245.244	sten2	sten2
AX-147211932	A01	105462630	257.732	-	sten1
AX-147211929	A01	134624144	257.733	-	sten1
AX-147211962	A01	133215750	260.18	-	sten1
AX-147211986	A01	106967365	266.331	NoCall	sten2
AX-147211994	A01	107082653	268.551	-	sten2
AX-147212014	A01	107830559	274.821	-	sten2
AX-147212041	A01	130761709	281.979	-	sten1
AX-147212094	A01	120126651	290.558	-	sten2
				94316247	16439787

## Sheet: A2
			Genotype	RBS-IL_A02-1	RBS-IL_A02-2	RBS-IL_A02-3	RBS-IL_A02-4
	LG	Start	cM (JoinMap)
AX-147260387	A02	931484	11.649	-	-	-	-	COVERAGE	0.885
AX-147212253	A02	1050325	17.219	-	-	-	-
AX-147212220	A02	936549	19.409	-	-	-	-
AX-147212320	A02	1214776	37.709	-	-	-	-
AX-147212409	A02	12202551	49.645	-	-	-	-
AX-147212463	A02	1755838	77.268	-	-	-	-
AX-147240118	A02	2794645	86.226	sten2	sten2	-	-
AX-147212778	A02	3473251	100.153	sten2	sten2	-	-
AX-147212672	A02	2933892	109.905	sten2	sten2	-	-
AX-147212669	A02	3121039	110.889	sten2	sten2	-	-
AX-147212687	A02	2975953	112.795	sten2	sten2	-	-
AX-147240219	A02	3324426	133.047	sten1	sten1	-	-
AX-147212689	A02	3174931	136.362	sten1	sten1	-	-
AX-147212952	A02	5555356	164.431	-	sten2	-	-
AX-147212940	A02	6448189	166.173	-	sten2	-	-
AX-147240547	A02	6463295	168.117	-	sten2	-	-
AX-147212981	A02	5825296	170.318	-	sten2	-	-
AX-147212990	A02	5865521	171.303	-	sten2	-	-
AX-147212998	A02	6062461	174.624	-	sten1	-	-
AX-147257682	A02	6406854	180.148	NoCall	sten2	-	-
AX-147213155	A02	7456780	187.217	-	sten2	-	-
AX-147213146	A02	7249050	188.225	-	sten2	-	-
AX-147213317	A02	10797043	210.729	-	sten2	-	-
AX-147213328	A02	14141727	211.386	-	sten1	-	-
AX-147213355	A02	11759398	211.663	-	sten2	-	-
AX-147213533	A02	23035443	218.467	-	sten2	-	-
AX-147213537	A02	23158358	218.494	-	sten2	-	-
AX-147213736	A02	43650054	220.944	-	sten2	-	-
AX-147213789	A02	59863162	222.062	sten1	sten2	-	-
AX-147213604	A02	25126253	224.627	-	sten2	-	-
AX-147213756	A02	75705422	226.608	-	sten2	-	-
AX-147213631	A02	30317531	229.304	-	sten2	-	-
AX-147213719	A02	65802505	230.834	-	sten2	-	-
AX-147213617	A02	30062317	232.09	-	sten1	-	-
AX-147213949	A02	62485667	234.149	-	sten1	-	-
AX-147213981	A02	65231093	236.468	NoCall	sten2	-	-
AX-147214234	A02	99998760	240.719	-	sten2	-	-
AX-147214185	A02	97494285	242.253	-	sten2	-	-
AX-147213651	A02	81259771	246.21	-	sten2	-	-
AX-147214462	A02	89815881	262.097	-	sten1	-	-
AX-147214548	A02	104733409	274.856	-	sten1	-	-
AX-147242084	A02	91485734	281.993	-	sten2	-	-
AX-147214665	A02	92085223	283.626	-	sten2	-	-
AX-147242202	A02	108336839	296.489	-	sten2	NoCall	-
AX-147214809	A02	93950800	299.133	-	sten2	sten2	-
AX-147214863	A02	95124250	308.833	-	sten2	sten2	-
AX-147214925	A02	96249317	314.2	-	sten2	sten2	-
AX-147215014	A02	114076129	320.655	-	sten2	sten2	-
AX-147215181	A02	100561880	334.133	-	-	sten2	sten2
AX-147242820	A02	101645940	344.976	-	-	sten2	sten2
AX-147215236	A02	102123807	348.054	-	-	sten1	sten1
AX-147215261	A02	102905596	354.887	-	-	sten2	sten2
				380286	111281484	8954796	2343716

## Sheet: A3
			Genotype	RBS-IL_A03-1	RBS-IL_A03-2	RBS-IL_A03-3
	LG	Start	cM (JoinMap)
AX-147215455	A03	2707128	35.44	-	-	-		COVERAGE	0.7
AX-147215573	A03	6629296	51.02	-	-	-
AX-147215631	A03	4763112	55.602	-	-	-
AX-147215659	A03	5242661	56.005	-	-	-
AX-147215688	A03	9151360	58.492	-	-	-
AX-147243932	A03	13375125	65.872	-	-	-
AX-147216035	A03	12451828	73.175	-	-	-
AX-147215901	A03	10122904	74.447	-	-	-
AX-147216011	A03	11704597	78.168	-	-	-
AX-147216264	A03	22351045	95.505	sten2	-	-
AX-147216380	A03	28407171	98.277	sten1	-	-
AX-147216485	A03	30690476	99.879	sten1	-	-
AX-147216517	A03	30219861	101.783	sten1	-	-
AX-147216512	A03	30040715	102.956	sten1	-	-
AX-147216537	A03	31176850	104.285	sten1	-	-
AX-147216272	A03	33537004	106.661	sten1	-	-
AX-147216663	A03	35661578	109.369	sten1	-	-
AX-147217131	A03	98096589	130.274	sten2	-	-
AX-147217043	A03	56282481	132.567	sten1	-	-
AX-147217108	A03	78407251	133.845	sten1	-	-
AX-147217102	A03	90833528	134.156	sten2	-	-
AX-147217191	A03	112538222	135.453	sten1	-	-
AX-147217180	A03	111403112	136.032	sten1	-	-
AX-147217299	A03	117393668	137.809	sten1	-	-
AX-147217342	A03	121813796	139.696	sten2	-	-
AX-147245139	A03	126942206	142.524	sten2	-	-
AX-147217486	A03	124258674	144.081	sten1	-	-
AX-147217578	A03	117747708	150.291	-	-	-
AX-147217602	A03	126778640	152.313	-	-	-
AX-147217621	A03	127196510	154.668	-	-	-
AX-147217767	A03	128394511	161.555	-	-	-
AX-147217690	A03	130922455	163.892	-	-	-
AX-147218000	A03	136792392	181.355	sten2	-	-
AX-147218118	A03	138565272	185.466	-	sten1	-
AX-147218132	A03	136494959	187.299	-	sten2	-
AX-147218152	A03	139104264	188.867	-	sten2	-
AX-147218253	A03	140197857	192.69	-	sten2	-
AX-147218304	A03	140759931	197.928	-	sten2	-
AX-147218365	A03	139521209	201.756	-	sten2	-
AX-147218409	A03	142153346	205.463	-	sten1	-
AX-147218424	A03	142337273	206.978	-	sten2	-
AX-147218446	A03	142679391	208.973	-	sten1	-
AX-147218442	A03	142631625	210.576	-	sten2	-
AX-147218439	A03	142612328	212.813	-	sten2	-
AX-147218483	A03	141022127	216.9	-	NoCall	-
AX-147218486	A03	143168502	219.772	-	sten2	-
AX-147218506	A03	141520752	221.046	-	sten2	-
AX-147218617	A03	144675321	230.471	-	-	sten1
AX-147218705	A03	144310256	240.615	-	-	sten1
AX-147218741	A03	144821390	242.262	-	-	sten1
				101907629	2955480	146069

## Sheet: A4
			Genotype	RBS-IL_A04-1_B07-1	RBS-IL_A04-2	RBS-IL_A04-3
	LG	Start	cM (JoinMap)
AX-147218758	A04	581969	8.85	sten2	sten1	-		COVERAGE	0.66
AX-147218913	A04	1387644	18.464	sten2	sten1	-
AX-147218852	A04	894500	23.199	sten2	sten1	-
AX-147218960	A04	2675013	30.16	sten2	sten1	-
AX-147218990	A04	2423721	32.802	-	-	-
AX-147219034	A04	4175542	35.419	-	-	-
AX-147219040	A04	2882108	36.912	-	-	-
AX-147219035	A04	4175873	37.295	-	-	-
AX-147219075	A04	3151826	41.105	-	-	-
AX-147219071	A04	3118814	43.122	-	-	-
AX-147219138	A04	3884910	48	-	-	-
AX-147219127	A04	3677993	48.57	-	-	-
AX-147219161	A04	5775716	52.52	-	-	-
AX-147219235	A04	7157554	58.836	-	sten1	-
AX-147219256	A04	8231772	63.466	-	sten1	-
AX-147219321	A04	7672048	67.275	-	sten1	-
AX-147219466	A04	10833137	76.251	-	sten1	-
AX-147219517	A04	12985049	79.89	-	sten1	-
AX-147219503	A04	14256928	80.901	-	sten1	-
AX-147219646	A04	18836117	83.98	-	sten2	-
AX-147219658	A04	20121779	83.982	-	sten1	-
AX-147219833	A04	32122085	88.319	-	sten1	-
AX-147219761	A04	28444723	90.557	-	sten2	-
AX-147219969	A04	52539134	96.275	-	sten1	-
AX-147220250	A04	88148598	104.567	-	sten2	-
AX-147220074	A04	96479414	107.036	-	sten1	-
AX-147220067	A04	68678047	108.67	-	sten1	-
AX-147220154	A04	79845775	109.698	-	sten1	-
AX-147220290	A04	95119827	113.168	-	-	-
AX-147220040	A04	105876455	114.891	-	-	-
AX-147220329	A04	99910972	117.962	-	-	-
AX-147220404	A04	105369231	122.299	-	-	-
AX-147220481	A04	120164540	124.854	-	-	-
AX-147220500	A04	120394144	125.974	-	-	-
AX-147220633	A04	114252532	137.218	-	-	-
AX-147220708	A04	128842373	139.595	-	-	-
AX-147220775	A04	118097571	142.529	-	-	-
AX-147220802	A04	118557760	144.364	-	-	-
AX-147220842	A04	119359404	146.632	-	-	sten2
AX-147220883	A04	119891340	148.339	-	-	sten1
AX-147220911	A04	134726256	180.675	-	-	sten2
AX-147221103	A04	124160220	200.144	-	-	sten1
AX-147221095	A04	124017383	203.145	-	-	sten1
AX-147221220	A04	139659355	211.871	-	-	sten1
AX-147221314	A04	140826027	219.327	-	-	sten1
AX-147248820	A04	131096856	225.213	-	-	sten1
AX-147248848	A04	141141070	231.802	-	-	sten1
AX-147221372	A04	126774434	232.849	-	-	sten1
AX-147221431	A04	128645744	245.498	-	-	-
				2093044	2093044	7415030
					72688221

## Sheet: A5
			Genotype	RBS-IL_A05-1
	LG	Start	cM (JoinMap)
AX-147249566	A05	21457049	0	-		COVERAGE	0.857143
AX-147221919	A05	42254528	12.503	sten2
AX-147221702	A05	9170829	23.494	sten1
AX-147221713	A05	9138239	25.917	sten1
AX-147221691	A05	8589677	27.276	sten2
AX-147221684	A05	8440177	28.571	sten1
AX-147221688	A05	8688458	29.347	sten1
AX-147221776	A05	10859155	31.681	sten2
AX-147221803	A05	11618574	32.452	sten1
AX-147221836	A05	12474179	34.007	sten1
AX-147221874	A05	14547308	35.562	sten2
AX-147222142	A05	36364087	40.551	sten1
AX-147222100	A05	19684340	40.836	sten2
AX-147222046	A05	18359156	41.609	sten2
AX-147222047	A05	39289957	42.381	sten1
AX-147222497	A05	18265989	55.844	NoCall
AX-147222237	A05	25082209	56.446	sten1
AX-147222358	A05	30512652	56.966	sten2
AX-147222496	A05	38445263	58.647	sten1
AX-147222936	A05	152518061	65.928	sten2
AX-147222944	A05	92572941	66.184	sten1
AX-147223052	A05	94791587	67.733	sten2
AX-147223345	A05	102001544	70.863	sten2
AX-147223371	A05	102737209	72.256	sten2
AX-147250318	A05	132882537	87.904	sten2
AX-147223510	A05	132856438	88.738	sten1
AX-147223533	A05	131685786	91.066	-
AX-147223696	A05	110247500	100.689	-
				90.6019

## Sheet: A6
			Genotype	RBS-IL_A06-1	RBS-IL_A06-2	RBS-IL_A06-3
	LG	Start	cM (JoinMap)
AX-147224108	A06	560646	0	sten1	sten1	-	COVERAGE	0.584906
AX-147224165	A06	1309985	11.509	sten2	sten2	-
AX-147224216	A06	1761396	20.114	sten2	sten2	-
AX-147224248	A06	2460236	25.187	sten2	sten2	-
AX-147224251	A06	2464055	26.579	sten2	sten2	-
AX-147224280	A06	2922851	31.894	-	-	-
AX-147224270	A06	2788344	34.776	-	-	-
AX-147224316	A06	20071300	50.983	-	-	-
AX-147224370	A06	18474157	55.631	-	-	-
AX-147224372	A06	4374490	56.257	-	-	-
AX-147252314	A06	18241626	57.188	-	-	-
AX-147260196	A06	10172086	66.72	-	-	-
AX-147224487	A06	5593015	76.765	-	-	-
AX-147224485	A06	5599051	77.381	-	-	-
AX-147224507	A06	6031052	80.827	-	-	-
AX-147224569	A06	6786217	86.334	-	-	-
AX-147224620	A06	12986739	89.66	-	-	-
AX-147224636	A06	7744876	90.743	-	-	-
AX-147224664	A06	8218912	92.32	-	sten1	-
AX-147224808	A06	11173958	98.723	-	sten2	-
AX-147224737	A06	10020351	108.044	-	sten1	-
AX-147224945	A06	6346006	128.581	-	sten2	-
AX-147225078	A06	17303415	134.13	-	sten2	-
AX-147225104	A06	18031993	135.386	-	sten1	-
AX-147225232	A06	34656122	138.786	-	sten1	-
AX-147225443	A06	47244014	139.567	-	sten2	-
AX-147225334	A06	44406036	139.671	-	sten2	-
AX-147225325	A06	32572657	140.265	-	sten2	-
AX-147225464	A06	98122263	148.83	-	sten1	-
AX-147225594	A06	82981996	153.242	-	sten2	-
AX-147225368	A06	63984146	158.013	-	sten2	-
AX-147225651	A06	85083231	179.375	-	sten2	-
AX-147225614	A06	115881361	179.695	-	sten1	-
AX-147225650	A06	85083839	182.331	-	sten1	-
AX-147225805	A06	96859596	185.815	-	-	-
AX-147225934	A06	134826570	192.564	-	-	-
AX-147226002	A06	104518408	195.696	-	-	-
AX-147226037	A06	105343820	197.068	-	-	-
AX-147225997	A06	136351394	204.344	-	-	-
AX-147226076	A06	106175001	209.738	-	-	-
AX-147226154	A06	107770440	214.176	-	-	-
AX-147226178	A06	108329719	227.793	-	-	-
AX-147226189	A06	108514344	229.193	-	-	-
AX-147226332	A06	110670429	235.958	-	-	-
AX-147226288	A06	110203928	237.825	-	-	-
AX-147253944	A06	112605015	240.073	-	-	-
AX-147226482	A06	146181866	242.441	-	-	-
AX-147253814	A06	143495229	255.928	-	-	-
AX-147254245	A06	117018476	298.592	-	-	sten2
AX-147226719	A06	149187908	300.222	-	-	sten2
AX-147226720	A06	116924622	301.085	-	-	sten1
AX-147226820	A06	151007113	312.155	-	-	sten2
AX-147226816	A06	150848333	315.515	-	-	sten1
				1903409	1903409	33829857
					76864927

## Sheet: A7
			Genotype	RBS-IL_A07-1	RBS-IL_A07-2
	LG	Start	cM (JoinMap)
AX-147227046	A07	2179763	0	sten2	-	COVERAGE	0.822222
AX-147227238	A07	4050344	8.154	sten1	-
AX-147227276	A07	4686040	9.937	sten1	-
AX-147227304	A07	4854927	12.433	sten1	-
AX-147227318	A07	4179742	14.848	sten1	-
AX-147227391	A07	5055944	18.22	sten2	-
AX-147227390	A07	5048309	31.088	sten1	-
AX-147227409	A07	5559736	36.824	sten1	sten1
AX-147227491	A07	6794820	41.396	sten1	sten1
AX-147227580	A07	8668265	56.379	sten1	sten1
AX-147227676	A07	11297930	63.562	sten1	sten1
AX-147227821	A07	14318102	69.611	-	sten1
AX-147227840	A07	14742952	71.635	-	sten1
AX-147227834	A07	17207421	72.931	-	sten1
AX-147227833	A07	14481487	73.796	-	sten2
AX-147227917	A07	16679844	75.695	-	sten2
AX-147227930	A07	20639878	77.553	-	sten1
AX-147227919	A07	20071332	78.627	-	sten1
AX-147228073	A07	22870347	83.776	-	sten1
AX-147228146	A07	25639423	96.021	-	sten2
AX-147228139	A07	25848460	96.591	-	sten2
AX-147228270	A07	31241997	98.771	-	sten1
AX-147228382	A07	47387844	100.747	-	sten1
AX-147228528	A07	56150172	108.288	-	NoCall
AX-147228550	A07	58329208	108.806	-	sten1
AX-147228566	A07	59519278	109.811	-	sten1
AX-147228576	A07	50549257	111.159	-	sten1
AX-147228634	A07	64438121	112.043	-	sten1
AX-147228658	A07	65500928	115.093	-	sten1
AX-147228759	A07	33262266	116.666	-	sten2
AX-147228738	A07	33400624	117.638	-	sten1
AX-147228199	A07	72269158	119.556	-	sten2
AX-147228204	A07	72258889	119.871	-	NoCall
AX-147229124	A07	57257653	120.938	-	sten1
AX-147229051	A07	75636475	126.477	-	-
AX-147229019	A07	76229191	131.076	-	-
AX-147228983	A07	77494348	132.909	-	-
AX-147228871	A07	79853981	146.645	-	-
AX-147256944	A07	80530440	153.119	-	sten2
AX-147228816	A07	80667124	154.268	-	-
AX-147228802	A07	937813	158.431	-	-
AX-147228791	A07	883348	159.639	-	-
AX-147228785	A07	496770	165.575	-	-
AX-147228782	A07	429535	166.136	-	-
AX-147228764	A07	70619039	167.497	-	-
				9118167	51697917

[truncated: 14 more sheets: A8, A9, A10, B1, B2, B3, B4, B5, B6, B7, B8, B9, B10, A. cardenasii]
