# Supplementary material for: Construction of an introgression line population for cultivated peanut (Arachis hypogaea) to facilitate breeding with wild relatives Arachis batizocoi and Arachis stenosperma
Source: Front Plant Sci. 2026 May 1;17:1799510. doi: 10.3389/fpls.2026.1799510 (PMC13176233; doi:10.3389/fpls.2026.1799510)
Supplement: Supplementary file 4 [file Table2.xlsx]

## Sheet: README
	Construction of an Introgression Line Population for Cultivated Peanut (Arachis hypogea) to Facilitate Breeding With Wild Relatives Arachis batizocoi and Arachis stenosperma
	Emile C. Barnes1, Soraya C.M. Leal-Bertioli1,2, Carolina Ballén-Taborda3, David J. Bertioli1,4
	1: Institute of Plant Breeding, Genetics & Genomics, University of Georgia, Athens GA 30602
	2: Department of Plant Pathology, University of Georgia, Athens GA 30602
	3: Department of Plant and Environmental Sciences, Clemson University, Clemson, South Carolina, USA 29634
	4: Department of Crop & Soil Sciences, University of Georgia, Athens GA 30602
	Supplementary material 2
	* This workbook contains phenotypic data collected from the 2024 field season.
	* The data is organized by trait. See table 1 below for trait key.
	* For traits evaluated several times in the season, the date is given in M-D format for each observation day.
	* Field was planted April 25th; see table 2 for DAP conversion for each observation day.
	* PC, 100SW, DP, and yield were measured after harvest.
	Table 1: shorthand and full description of phenotyped traits.										Table 2: observation dates and equivalent days after planting (DAP).
	Shorthand		Description								Observation date		Days after planting
	FC		Flower color, observed visually (orange or yellow). Measured on 6-28.								6-28 (June 28)		64
	PH		Plant height, measured in cm. 3 plants from each plot were randomly chosen and heights of the central stem was measured in 0.5 cm increments.								8-16 (August 16)		113
	PC		Pod constriction, measured on a 1-4 visual scale. 1 = severe constriction, 4 = no constriction. See Figure 1 below for examples of each rating.								9-5 (Sept 5)		133
	DP		Percentage of double pods. A random sample of 50-75 pods was manually sorted based on seeds per pod and a percentage calculated.								9-20 (Sept 20)		148
	Yield		Yield in kilograms. Yields listed are after cleaning threshed pods of debris (rocks, clods of soil, excess stem/leaf matter, etc.)
	TSWV		Tomato spotted wilt virus severity, measured on a 0 (no disease) to 5 (severe symptoms, severe stunting) scale. Score was assessed visually as an estimate of average severity across the entire plot. See Figure 2 below for examples of each rating.						*NOTE: on 6/28, individual plants were scored on the 0-5 TSWV severity scale. Data for 6/28 is given as tallies of plants scored at each level, per replication. Additionally, average score is calculated as well as total incidence (% of plants scored >0), severe incidence (% of plants scored 4 or 5), and low incidence (% of plants scored 0 or 1). On all later dates, minirows are scored as an avera…
	LS		Leaf spot (ELS/LLS) severity, measured on the Florida scale, 0 (no disease) - 10 (plant death). Score was assessed visually as an estimate of average severity across the entire plot.
	Figure 1: example of pods scored at each level of 1-4 pod constriction scale. Reproduced from Ballen-Taborda, et al. (2024).								Figure 2: example of plants scored at each level of 0-5 TSWV severity scale.

## Sheet: FC
Genotype	Rep 1	Rep 2	Rep 3
RBS-IL_A01-1	Orange	Orange	Orange
RBS-IL_A01-2	Orange	Orange	Orange
RBS-IL_A02-1	Orange	Orange	Orange
RBS-IL_A02-2	Orange	Orange	Orange
RBS-IL_A02-3	Orange	Orange	Orange
RBS-IL_A02-4	Orange	Orange	Orange
RBS-IL_A03-1	Orange	Orange	Orange
RBS-IL_A03-2	Orange	Orange	Orange
RBS-IL_A03-3	Orange	Orange	Orange
RBS-IL_A04-1_B07-1	Orange	Orange	Orange
RBS-IL_A04-2	1-to-1	1-to-1	1-to-1
RBS-IL_A04-3	Orange	Orange	Orange
RBS-IL_A05-1	Yellow	Yellow	Yellow
RBS-IL_A06-1	Orange	Orange	Orange
RBS-IL_A06-2	Orange	Orange	Orange
RBS-IL_A06-3	Orange	Orange	Orange
RBS-IL_A07-1	Orange	Orange	Orange
RBS-IL_A07-2	Orange	Orange	Orange
RBS-IL_A09-1	Orange	Orange	Orange
RBS-IL_A09-2	Orange	Orange	Orange
RBS-IL_A09-3	Orange	Orange	Orange
RBS-IL_A10-1	Orange	Orange	Orange
RBS-IL_B01-1	Orange	Orange	Orange
RBS-IL_B01-2	Orange	Orange	Orange
RBS-IL_B01-3	Orange	Orange	Orange
RBS-IL_B03-1	Orange	Orange	Orange
RBS-IL_B04-1	Orange	Orange	Orange
RBS-IL_A04-1_B07-1	Orange	Orange	Orange
RBS-IL_B08-1	Orange	Orange	Orange
RBS-IL_B08-2	Orange	Orange	Orange
RBS-IL_B09-1	Orange	Orange	Orange
RBS-IL_B09-2	Orange	Orange	Orange
RBS-IL_B09-3	Orange	Orange	Orange
Georgia-06G	Orange	Orange	Orange
Bailey II	Orange	Orange	Orange
5-646-10	Orange	Orange	Orange
322	Orange	Orange	Orange

## Sheet: PH 9-5
Genotype	Rep 1.1	Rep 1.2	Rep 1.3	Rep 2.1	Rep 2.2	Rep 2.3	Rep 3.1	Rep 3.2	Rep 3.3	Rep 1 avg	Rep 2 avg	Rep 3 avg	Avg all	T-test vs 5-646-10	SD	% Difference
RBS-IL_A01-1	36	34.5	36.5	46	42	37.5	38	38.5	41	35.6667	41.8333	39.1667	38.8889	9.41696e-06	3.0927	30.8411
RBS-IL_A01-2	38	22.5	26	27	30	30	27	29	31	28.8333	29	29	28.9444	0.642684	0.096225	-2.61682
RBS-IL_A02-1	40	39.5	40				37.5	40	37	39.8333		38.1667	39	1.43256e-06	1.17851	31.215
RBS-IL_A02-2	29.5	29.5	30	29.5	30	32.5	31	34	34	29.6667	30.6667	33	31.1111	0.199228	1.71053	4.6729
RBS-IL_A02-3	25	24.5	33.5	38	37.5	36	35	36	38.5	27.6667	37.1667	36.5	33.7778	0.0552856	5.30286	13.6449
RBS-IL_A02-4	28.5	28.5	31	33.5	30	29	41	33	29.5	29.3333	30.8333	34.5	31.5556	0.257829	2.65797	6.16822
RBS-IL_A03-1	29.5	28	44	37	34	33.5	36.5	53	35	33.8333	34.8333	41.5	36.7222	0.0187299	4.16778	23.5514
RBS-IL_A03-2	27	40	31	34	39	42	34	36.5	38	32.6667	38.3333	36.1667	35.7222	0.00383163	2.85936	20.1869
RBS-IL_A03-3	21	22.5	18.5	21	22	22	26	30	31	20.6667	21.6667	29	23.7778	0.00236671	4.55013	-20
RBS-IL_A04-1_B07-1	28.5	30	34.5	35	31	32	27	36	27	31	32.6667	30	31.2222	0.300684	1.34715	5.04673
RBS-IL_A04-2	30	31.5	26	36	31.5	38	30	33	31	29.1667	35.1667	31.3333	31.8889	0.148866	3.03834	7.28972
RBS-IL_A04-3	33	30	34.5	27	27	27	32.5	29.5	28	32.5	27	30	29.8333	0.93105	2.75379	0.373832
RBS-IL_A05-1	19	24	27.5	26	27.5	27	24	21	26	23.5	26.8333	23.6667	24.6667	0.00123387	1.87824	-17.0093
RBS-IL_A06-1	22.5	29	26	33	32	36.5	37	34.5	44	25.8333	33.8333	38.5	32.7222	0.207551	6.40602	10.0935
RBS-IL_A06-2	31	20	35	30	34	32	37	39	37	28.6667	32	37.6667	32.7778	0.156519	4.55013	10.2804
RBS-IL_A06-3	32	35	31.5	35	29.5	31.5	40	31.5	34	32.8333	32	35.1667	33.3333	0.0146925	1.64148	12.1495
RBS-IL_A07-1	16.5	22	19	21.5	24	22	20	21	23	19.1667	22.5	21.3333	21	7.16876e-07	1.69148	-29.3458
RBS-IL_A07-2	27	38	39	29.5	30	34	33	39	31	34.6667	31.1667	34.3333	33.3889	0.0458131	1.9317	12.3364
RBS-IL_A09-1	30	31	27.5	28	29.5	34	27	28	40	29.5	30.5	31.6667	30.5556	0.611486	1.0844	2.80374
RBS-IL_A09-2	24.5	29.5	26	22.5	26.5	24	38.5	36.5	29	26.6667	24.3333	34.6667	28.5556	0.573205	5.41944	-3.92523
RBS-IL_A09-3	29.5	30	34.5	31	30.5	36	35.5	36	35	31.3333	32.5	35.5	33.1111	0.0146427	2.1495	11.4019
RBS-IL_A10-1	26	27	26.5	31.5	32	34	32.5	28	31	26.5	32.5	30.5	29.8333	0.932215	3.05505	0.373832
RBS-IL_B01-1	31	28	35	27	29	31.5	34	35	30	31.3333	29.1667	33	31.1667	0.278857	1.92209	4.85981
RBS-IL_B01-2	40	43	34.5	44	44.5	47	42	45	48	39.1667	45.1667	45	43.1111	2.53187e-07	3.41701	45.0467
RBS-IL_B01-3	26	23	23	27	25.5	24.5	35	31	27	24	25.6667	31	26.8889	0.0837497	3.65655	-9.53271
RBS-IL_B03-1	27	20	24	24	26.5	31	29	27	26.5	23.6667	27.1667	27.5	26.1111	0.0158239	2.1235	-12.1495
RBS-IL_B04-1	35.5	31.5	34	38.5	36	41	29	31	47.5	33.6667	38.5	35.8333	36	0.00808625	2.42097	21.1215
RBS-IL_B08-1	33.5	35	35	35.5	34.5	33	38	38	37	34.5	34.3333	37.6667	35.5	3.55646e-05	1.87824	19.4393
RBS-IL_B08-2	28.5	27.5	31	33	30.5	29	28	35.5	32	29	30.8333	31.8333	30.5556	0.497564	1.43695	2.80374
RBS-IL_B09-1	29	29	26	28	26	29	32.5	29	34	28	27.6667	31.8333	29.1667	0.650989	2.31541	-1.86916
RBS-IL_B09-2	35	29.5	29	30	33.5	33	30	36.5	35	31.1667	32.1667	33.8333	32.3889	0.0482364	1.34715	8.97196
RBS-IL_B09-3	20	26	22	27.5	25.5	24	26.5	30	27	22.6667	25.6667	27.8333	25.3889	0.00412381	2.59451	-14.5794
Georgia-06G	36.5	28	28	33	40	40.5	30.5	34	36.5	30.8333	37.8333	33.6667	34.1111	0.0243597	3.5211	14.7664
Bailey II	49.5	49	46	47.5	43	43.5	52	53	47	48.1667	44.6667	50.6667	47.8333	7.59799e-10	3.01386	60.9346
5-646-10	33	30	32.5	28	26	30	27	29	32	31.8333	28	29.3333	29.7222	1	1.94603	0
322	38	29	30	33	32	36	39	33	36	32.3333	33.6667	36	34	0.00814938	1.85592	14.3925
All IL AVG										29.5833	31.4086	33.3333	31.4421	0.479017	5.93785	5.78652

## Sheet: PC
Genotype	Rep 1	Rep 2	Rep 3	AVERAGE	SD	T-test vs 5-646-10	% Difference
RBS-IL_A01-1	3	2.6	3.2	2.93333	0.305505	0.477767	-6.38298
RBS-IL_A01-2	3	3.1	3.2	3.1	0.1	0.80755	-1.06383
RBS-IL_A02-1	3.5	3.5	3.3	3.43333	0.11547	0.0334717	9.57447
RBS-IL_A02-2	3.4	3.5	3.3	3.4	0.1	0.0152681	8.51064
RBS-IL_A02-3	3.9	3.8	3.8	3.83333	0.057735	0.00673408	22.3404
RBS-IL_A02-4	3.1	3.2	3.4	3.23333	0.152753	0.579916	3.19149
RBS-IL_A03-1	4	3.8	3.9	3.9	0.1	0.0129755	24.4681
RBS-IL_A03-2	3.4	3.3	3.6	3.43333	0.152753	0.188497	9.57447
RBS-IL_A03-3	2.6	2.5	3	2.7	0.264575	0.185908	-13.8298
RBS-IL_A04-1_B07-1	3.4	3.4	3.5	3.43333	0.057735	0.095466	9.57447
RBS-IL_A04-2	2.8	2.9	3	2.9	0.1	0.19171	-7.44681
RBS-IL_A04-3	3.7	3.6	3.7	3.66667	0.057735	0.026271	17.0213
RBS-IL_A05-1	3.6	3.5	3.4	3.5	0.1	0.0081634	11.7021
RBS-IL_A06-1	2.3	2.9	3	2.73333	0.378594	0.269703	-12.766
RBS-IL_A06-2	2.6	3.3	2.9	2.93333	0.351188	0.438049	-6.38298
RBS-IL_A06-3	2.9	3.1	3	3	0.1	0.269703	-4.25532
RBS-IL_A07-1	2.5	2.9	2	2.46667	0.450925	0.0813696	-21.2766
RBS-IL_A07-2	3.1	3.1	3.4	3.2	0.173205	0.727834	2.12766
RBS-IL_A09-1	3.1	3.1	2.9	3.03333	0.11547	1	-3.19149
RBS-IL_A09-2	3.7	3.8	3.9	3.8	0.1	0.0309968	21.2766
RBS-IL_A09-3	3.8	2.6	3	3.13333	0.61101	1	0
RBS-IL_A10-1	3.7	3.7	3.9	3.76667	0.11547	0.0415768	20.2128
RBS-IL_B01-1	3.7	3.7	3.6	3.66667	0.057735	0.00388351	17.0213
RBS-IL_B01-2	2.4	2.6	2.6	2.53333	0.11547	0.0350987	-19.1489
RBS-IL_B01-3	2.5	2.8	2.9	2.73333	0.208167	0.147197	-12.766
RBS-IL_B03-1	3.9	3.7	3.4	3.66667	0.251661	0.026271	17.0213
RBS-IL_B04-1	3.2	3.2	3.6	3.33333	0.23094	0.42265	6.38298
RBS-IL_B08-1	2	2.7	2.4	2.36667	0.351188	0.0725505	-24.4681
RBS-IL_B08-2	3.5	3.6	3.2	3.43333	0.208167	0.0350987	9.57447
RBS-IL_B09-1	3	3.2	3.2	3.13333	0.11547	1	0
RBS-IL_B09-2	2.8	2.9	3	2.9	0.1	0.19171	-7.44681
RBS-IL_B09-3	2.7	3.1	3	2.93333	0.208167	0.320634	-6.38298
Georgia-06G	3.9	3.8	4	3.9	0.1	0.0237044	24.4681
Bailey II	3.9	3.7	3.6	3.73333	0.152753	0.00913261	19.1489
5-646-10	3.2	3.2	3	3.13333	0.11547		0
322	3.3	3.2	3.2	3.23333	0.057735	0.225403	3.19149
All IL AVG	3.15	3.20938	3.225	3.19479	0.453378	0.538541

## Sheet: 100SW
Genotype	Rep 1	Rep 2	Rep 3	AVERAGE	SD	T-test vs 5-646-10	% Difference
RBS-IL_A01-1	64.4	64.32	63.52	64.08	0.486621	0.0153328	-6.41157
RBS-IL_A01-2	60.46	66	60.76	62.4067	3.11553	0.0883903	-8.85546
RBS-IL_A02-1	66.6	70.16	70.12	68.96	2.04392	0.819822	0.715642
RBS-IL_A02-2	66.2	65.94	71.55	67.8967	3.16655	0.844447	-0.83735
RBS-IL_A02-3	58.32	65.56	63.4	62.4267	3.71684	0.155739	-8.82625
RBS-IL_A02-4	63.78	58.72	62.96	61.82	2.71581	0.0612041	-9.71228
RBS-IL_A03-1	61.62	60.84	57.24	59.9	2.33641	0.00493878	-12.5164
RBS-IL_A03-2	61.56	64.7	66.2	64.1533	2.36781	0.182538	-6.30446
RBS-IL_A03-3	47.73	46.4	47.72	47.2833	0.765005	0.00202457	-30.943
RBS-IL_A04-1_B07-1	57.94	61.68	62.08	60.5667	2.28354	0.0613735	-11.5428
RBS-IL_A04-2	57.94	61.22	56.96	58.7067	2.23108	0.0169181	-14.2593
RBS-IL_A04-3	63.54	66.28	65.28	65.0333	1.38655	0.135581	-5.01923
RBS-IL_A05-1	35.16	39.6	38.16	37.64	2.26522	0.00375993	-45.027
RBS-IL_A06-1	72.06	71.92	73.32	72.4333	0.77106	0.082379	5.78842
RBS-IL_A06-2	62.74	70	65.44	66.06	3.6695	0.431284	-3.51979
RBS-IL_A06-3	69.48	67.62	71.04	69.38	1.71219	0.622487	1.32905
RBS-IL_A07-1	61.78	66.32	65.28	64.46	2.37849	0.183131	-5.85658
RBS-IL_A07-2	62.44	56.2	66.92	61.8533	5.38403	0.206102	-9.6636
RBS-IL_A09-1	62	61.64	57.44	60.36	2.53519	0.00866832	-11.8446
RBS-IL_A09-2	56.78	54.32	57.72	56.2733	1.75571	0.0149173	-17.8132
RBS-IL_A09-3	51.6	58.2	55.76	55.1867	3.33714	0.0326144	-19.4002
RBS-IL_A10-1	68.1	61.52	59.28	62.9667	4.58451	0.103192	-8.03758
RBS-IL_B01-1	65.82	67.6	73.2	68.8733	3.85125	0.905958	0.589066
RBS-IL_B01-2	67.96	72.52	68.92	69.8	2.404	0.51032	1.94246
RBS-IL_B01-3	58.1	61.12	64.48	61.2333	3.19151	0.111855	-10.5691
RBS-IL_B03-1	54.1	49.32	53.2	52.2067	2.5401	0.00974277	-23.7525
RBS-IL_B04-1	58.2	60.92	61.16	60.0933	1.64406	0.0383838	-12.2341
RBS-IL_B08-1	57.08	57.4	61.8	58.76	2.63757	0.051562	-14.1814
RBS-IL_B08-2	68.76	64.28	59.12	64.0533	4.824	0.155506	-6.45051
RBS-IL_B09-1	56.86	62.34	61.22	60.14	2.89524	0.0684815	-12.1659
RBS-IL_B09-2	60.66	61.92	64.44	62.34	1.92468	0.0853534	-8.95283
RBS-IL_B09-3	54	55.7	61.76	57.1533	4.07904	0.0694098	-16.5279
Georgia-06G	65.24	56.4	68.68	63.44	6.33479	0.337636	-7.34628
Bailey II	88.24	72.34	83.36	81.3133	8.14519	0.108177	18.7576
5-646-10	69.78	68.63	67	68.47	1.39689		0
322	37.24	39.6	32.56	36.4667	3.58315	0.00244267	-46.7407
All IL AVG	64.4	61.6337	62.1078	61.3906	7.13814	0.0119832

## Sheet: DP
Genotype	Rep 1	Rep 2	Rep 3	AVERAGE	SD	T-test vs 5-646-10	% Differenece
RBS-IL_A01-1	78.4	83.3	75	78.9	4.17253	0.120487	-7.57517
RBS-IL_A01-2	74.4	88.9	83.3	82.2	7.31232	0.559434	-3.70949
RBS-IL_A02-1	87.2	87.1	94.1	89.4667	4.0129	0.24483	4.80281
RBS-IL_A02-2	83.5	88.9	85.7	86.0333	2.71539	0.756351	0.780945
RBS-IL_A02-3	86.5	90	90	88.8333	2.02073	0.152199	4.06091
RBS-IL_A02-4	93.9	87.5	95	92.1333	4.0501	0.0933072	7.92659
RBS-IL_A03-1	75.6	74.3	73	74.3	1.3	0.00180054	-12.9637
RBS-IL_A03-2	96.2	100	96.2	97.4667	2.19393	0.0147177	14.1742
RBS-IL_A03-3	85.7	88.6	84	86.1	2.32594	0.661978	0.859039
RBS-IL_A04-1_B07-1	93.5	90	100	94.5	5.07445	0.0938273	10.6989
RBS-IL_A04-2	52.3	80.9	85.3	72.8333	17.918	0.362439	-14.6818
RBS-IL_A04-3	70.7	89.5	85	81.7333	9.81648	0.607759	-4.25615
RBS-IL_A05-1	91.4	100	95.2	95.5333	4.30968	0.0681928	11.9094
RBS-IL_A06-1	78.6	83.3	80	80.6333	2.41316	0.106229	-5.54471
RBS-IL_A06-2	72.4	78.9	88.2	79.8333	7.94124	0.374994	-6.48184
RBS-IL_A06-3	86.7	85.7	94.1	88.8333	4.58839	0.343532	4.06091
RBS-IL_A07-1	71.4	96.8	90	86.0667	13.1489	0.93783	0.819992
RBS-IL_A07-2	84.2	85	95.2	88.1333	6.13297	0.53814	3.24092
RBS-IL_A09-1	76.3	70.6	82.6	76.5	6.0025	0.126567	-10.3866
RBS-IL_A09-2	78	81	73	77.3333	4.04145	0.0736454	-9.41039
RBS-IL_A09-3	75	89.6	87	83.8667	7.78802	0.786706	-1.75713
RBS-IL_A10-1	87	80	85	84	3.60555	0.534061	-1.60094
RBS-IL_B01-1	60	74.1	66.7	66.9333	7.0529	0.0522718	-21.5931
RBS-IL_B01-2	70	72.2	72.7	71.6333	1.43643	0.00745077	-16.0875
RBS-IL_B01-3	76.5	88.6	86.2	83.7667	6.40651	0.731538	-1.87427
RBS-IL_B03-1	83.3	88.9	87	86.4	2.84781	0.655874	1.21046
RBS-IL_B04-1	82.9	91.2	90	88.0333	4.4859	0.46191	3.12378
RBS-IL_B08-1	71.4	61.8	60.9	64.7	5.81979	0.0203574	-24.2093
RBS-IL_B08-2	85.2	72.3	82.4	79.9667	6.78552	0.280235	-6.32565
RBS-IL_B09-1	56.3	69	71.8	65.7	8.26015	0.061817	-23.0379
RBS-IL_B09-2	78.6	81	90.9	83.5	6.51997	0.687526	-2.18665
RBS-IL_B09-3	89.5	86	85	86.8333	2.36291	0.283201	1.71808
Georgia-06G	85.4	85	94.3	88.2333	5.25769		3.35806
Bailey II	83	68.6	97.1	82.9	14.2503		-2.8895
5-646-10	86.1	85	85	85.3667	0.635085		0
322	86.2	82.1	83	83.7667	2.15484		-1.87427
All IL AVG	79.1438	83.9062	84.7031	82.5844	9.73674	0.316247

## Sheet: Yield
Genotype	Rep 1	Rep 2	Rep 3	AVERAGE	SD	T-test vs 5-646-10	% Difference
RBS-IL_A01-1	5.26	5.4	4.3	4.98667	0.598777	0.463313	9.83847
RBS-IL_A01-2	3.64	3.26	2.42	3.10667	0.624286	0.0837282	-31.5712
RBS-IL_A02-1	7.38	4.84	4.96	5.72667	1.43309	0.237266	26.138
RBS-IL_A02-2	4.84	4.64	3.46	4.31333	0.745743	0.713729	-4.99266
RBS-IL_A02-3	5.14	4.78	4.2	4.70667	0.474271	0.686593	3.67107
RBS-IL_A02-4	6.58	4.72	2.36	4.55333	2.11493	0.992354	0.293686
RBS-IL_A03-1	1.6	3.4	4.22	3.07333	1.3402	0.233361	-32.3054
RBS-IL_A03-2	4.54	3.52	6.64	4.9	1.59085	0.691695	7.92952
RBS-IL_A03-3	5.24	3.58	4.26	4.36	0.834506	0.620695	-3.96476
RBS-IL_A04-1_B07-1	6.46	4.96	5	5.47333	0.854712	0.144846	20.558
RBS-IL_A04-2	7.24	3.28	4.3	4.94	2.05611	0.734362	8.81057
RBS-IL_A04-3	2.22	2.74	2.12	2.36	0.332866	0.0336054	-48.0176
RBS-IL_A05-1	4.24	3.08	1.9	3.07333	1.17001	0.167276	-32.3054
RBS-IL_A06-1	3.94	0.94	2.18	2.35333	1.50749	0.086156	-48.1645
RBS-IL_A06-2	5.22	5.7	6.86	5.92667	0.843169	0.112035	30.5433
RBS-IL_A06-3	5.74	3.96	5.14	4.94667	0.905612	0.322097	8.95742
RBS-IL_A07-1	3.98	4.58	2.88	3.81333	0.862168	0.392217	-16.0059
RBS-IL_A07-2	4.82	4.66	3.9	4.46	0.491528	0.860484	-1.76211
RBS-IL_A09-1	3.06	6.42	5.56	5.01333	1.74543	0.728459	10.4258
RBS-IL_A09-2	5.34	3.86	3.48	4.22667	0.982717	0.604902	-6.90162
RBS-IL_A09-3	2.68	5.27	4.54	4.16333	1.33545	0.731311	-8.29662
RBS-IL_A10-1	2.36	5.08	2.02	3.15333	1.67718	0.362724	-30.5433
RBS-IL_B01-1	4.38	2.3	3.14	3.27333	1.04639	0.0977511	-27.9001
RBS-IL_B01-2	2.54	2.48	1.8	2.27333	0.411015	0.0263354	-49.9266
RBS-IL_B01-3	4.48	4.46	5.16	4.7	0.398497	0.575205	3.52423
RBS-IL_B03-1	6.26	3.58	3.9	4.58	1.46369	0.960487	0.881057
RBS-IL_B04-1	5.02	1.86	1.56	2.81333	1.91691	0.229136	-38.0323
RBS-IL_B08-1	6.46	1.84	1.8	3.36667	2.67898	0.498007	-25.8443
RBS-IL_B08-2	8.2	5.14	5.2	6.18	1.74963	0.208262	36.1233
RBS-IL_B09-1	2.64	0.94	2.12	1.9	0.871091	0.0118018	-58.1498
RBS-IL_B09-2	5.24	4.3	5.74	5.09333	0.731118	0.150892	12.188
RBS-IL_B09-3	6.16	3.62	4.1	4.62667	1.34942	0.904378	1.90896
Georgia-06G	4.58	6.46	3.1	4.71333	1.68396	0.895428	3.81791
Bailey II	3.62	4.16	4.26	4.01333	0.344287	0.280539	-11.6006
5-646-10	4.8	4.1	4.72	4.54	0.383145		0
322	2.94	1.88	1.8	2.20667	0.636344	0.0173268	-51.395
All IL AVG	4.77813	3.84969	3.78812	4.13865	0.55466	0.279737

## Sheet: TSWV 6-28
Rep 1	*NOTE: on 6/28, individual plants were scored on the 0-5 TSWV severity scale. Shown below are tallies of plants scored at each level, per replication. Additionally, average score is calculated as well as total incidence (% of plants scored >0), severe incidence (% of plants scored 4 or 5), and low incidence (% of plants scored 0 or 1).
Genotype	TSWV - 0	TSWV - 1	TSWV - 2	TSWV - 3	TSWV - 4	TSWV - 5	0	1	2	3	4	5	SUM	N	AVG SCORE	INCIDENCE% (1+)	SEVERE INC% (4,5)	LOW INC% (0,1)
RBS-IL_A01-1	0	0	15	26	2	0	0	0	30	78	8	0	116	43	2.69767	100	4.65116	0
RBS-IL_A01-2	0	0	10	25	8	1	0	0	20	75	32	5	132	44	3	100	20.4545	0
RBS-IL_A02-1	9	13	14	3	1	0	0	13	28	9	4	0	54	40	1.35	77.5	2.5	55
RBS-IL_A02-2	0	11	23	4	4	0	0	11	46	12	16	0	85	42	2.02381	100	9.52381	26.1905
RBS-IL_A02-3	10	14	12	5	2	0	0	14	24	15	8	0	61	43	1.4186	76.7442	4.65116	55.814
RBS-IL_A02-4	13	12	9	3	0	0	0	12	18	9	0	0	39	37	1.05405	64.8649	0	67.5676
RBS-IL_A03-1	0	1	33	5	3	0	0	1	66	15	12	0	94	42	2.2381	100	7.14286	2.38095
RBS-IL_A03-2	0	19	17	10	0	0	0	19	34	30	0	0	83	46	1.80435	100	0	41.3043
RBS-IL_A03-3	0	1	2	40	2	0	0	1	4	120	8	0	133	45	2.95556	100	4.44444	2.22222
RBS-IL_A04-1_B07-1	0	8	20	11	2	0	0	8	40	33	8	0	89	41	2.17073	100	4.87805	19.5122
RBS-IL_A04-2	0	15	22	3	0	0	0	15	44	9	0	0	68	40	1.7	100	0	37.5
RBS-IL_A04-3	10	15	6	3	5	0	0	15	12	9	20	0	56	39	1.4359	74.359	12.8205	64.1026
RBS-IL_A05-1	0	0	10	31	1	0	0	0	20	93	4	0	117	42	2.78571	100	2.38095	0
RBS-IL_A06-1	0	3	10	27	1	0	0	3	20	81	4	0	108	41	2.63415	100	2.43902	7.31707
RBS-IL_A06-2	4	24	12	1	1	0	0	24	24	3	4	0	55	42	1.30952	90.4762	2.38095	66.6667
RBS-IL_A06-3	10	19	12	2	2	0	0	19	24	6	8	0	57	45	1.26667	77.7778	4.44444	64.4444
RBS-IL_A07-1	0	0	16	26	2	0	0	0	32	78	8	0	118	44	2.68182	100	4.54545	0
RBS-IL_A07-2	11	14	11	4	3	0	0	14	22	12	12	0	60	43	1.39535	74.4186	6.97674	58.1395
RBS-IL_A09-1	0	1	15	25	1	0	0	1	30	75	4	0	110	42	2.61905	100	2.38095	2.38095
RBS-IL_A09-2	0	2	8	33	1	0	0	2	16	99	4	0	121	44	2.75	100	2.27273	4.54545
RBS-IL_A09-3	13	22	3	2	1	0	0	22	6	6	4	0	38	41	0.926829	68.2927	2.43902	85.3659
RBS-IL_A10-1	0	25	15	1	2	0	0	25	30	3	8	0	66	43	1.53488	100	4.65116	58.1395
RBS-IL_B01-1	25	5	2	1	1	0	0	5	4	3	4	0	16	34	0.470588	26.4706	2.94118	88.2353
RBS-IL_B01-2	4	12	17	4	8	0	0	12	34	12	32	0	90	45	2	91.1111	17.7778	35.5556
RBS-IL_B01-3	0	8	19	9	0	1	0	8	38	27	0	5	78	37	2.10811	100	2.7027	21.6216
RBS-IL_B03-1							0	0	0	0	0	0	0	0	NA
RBS-IL_B04-1	0	12	22	7	1	0	0	12	44	21	4	0	81	42	1.92857	100	2.38095	28.5714
RBS-IL_B08-1	0	17	17	5	0	0	0	17	34	15	0	0	66	39	1.69231	100	0	43.5897
RBS-IL_B08-2	0	9	26	5	0	0	0	9	52	15	0	0	76	40	1.9	100	0	22.5
RBS-IL_B09-1	0	19	21	5	1	0	0	19	42	15	4	0	80	46	1.73913	100	2.17391	41.3043
RBS-IL_B09-2	0	2	27	11	0	0	0	2	54	33	0	0	89	40	2.225	100	0	5
RBS-IL_B09-3	1	11	10	6	3	0	0	11	20	18	12	0	61	31	1.96774	96.7742	9.67742	38.7097
Georgia-06G	2	24	11	3	4	0	0	24	22	9	16	0	71	44	1.61364	95.4545	9.09091	59.0909
Bailey II	11	18	7	0	3	0	0	18	14	0	12	0	44	39	1.12821	71.7949	7.69231	74.359
5-646-10	13	18	5	0	4	0	0	18	10	0	16	0	44	40	1.1	67.5	10	77.5
322	0	8	22	6	3	0	0	8	44	18	12	0	82	39	2.10256	100	7.69231	20.5128
Rep 2
Genotype	TSWV - 0	TSWV - 1	TSWV - 2	TSWV - 3	TSWV - 4	TSWV - 5	0	1	2	3	4	5	SUM	N	AVG SCORE	INCIDENCE% (1+)	SEVERE INC% (4,5)	LOW INC% (0,1)
RBS-IL_A01-1	18	16	7	0	2	0	0	16	14	0	8	0	38	43	0.883721	58.1395	4.65116	79.0698
RBS-IL_A01-2	5	12	9	3	7	5	0	12	18	9	28	25	92	41	2.2439	87.8049	29.2683	41.4634
RBS-IL_A02-1	11	23	3	2	0	0	0	23	6	6	0	0	35	39	0.897436	71.7949	0	87.1795
RBS-IL_A02-2	13	18	2	1	0	0	0	18	4	3	0	0	25	34	0.735294	61.7647	0	91.1765
RBS-IL_A02-3	10	17	8	1	1	0	0	17	16	3	4	0	40	37	1.08108	72.973	2.7027	72.973
RBS-IL_A02-4	16	18	4	0	0		0	18	8	0	0	0	26	38	0.684211	57.8947	0	89.4737
RBS-IL_A03-1	10	12	10	8	1	0	0	12	20	24	4	0	60	41	1.46341	75.6098	2.43902	53.6585
RBS-IL_A03-2	13	18	1	3	1	0	0	18	2	9	4	0	33	36	0.916667	63.8889	2.77778	86.1111
RBS-IL_A03-3	2	5	19	8	1	0	0	5	38	24	4	0	71	35	2.02857	94.2857	2.85714	20
RBS-IL_A04-1_B07-1	19	20	1	1	0	0	0	20	2	3	0	0	25	41	0.609756	53.6585	0	95.122
RBS-IL_A04-2	12	22	3	4	1	0	0	22	6	12	4	0	44	42	1.04762	71.4286	2.38095	80.9524
RBS-IL_A04-3	18	12	3	0	3	0	0	12	6	0	12	0	30	36	0.833333	50	8.33333	83.3333
RBS-IL_A05-1	11	25	4	1	1	0	0	25	8	3	4	0	40	42	0.952381	73.8095	2.38095	85.7143
RBS-IL_A06-1	13	20	1	3	3	0	0	20	2	9	12	0	43	40	1.075	67.5	7.5	82.5
RBS-IL_A06-2	20	16	0	2	2	0	0	16	0	6	8	0	30	40	0.75	50	5	90
RBS-IL_A06-3	18	17	5	3	2	0	0	17	10	9	8	0	44	45	0.977778	60	4.44444	77.7778
RBS-IL_A07-1	3	11	21	2	0	0	0	11	42	6	0	0	59	37	1.59459	91.8919	0	37.8378
RBS-IL_A07-2	10	23	0	1	0	0	0	23	0	3	0	0	26	34	0.764706	70.5882	0	97.0588
RBS-IL_A09-1	12	23	3	0	0	0	0	23	6	0	0	0	29	38	0.763158	68.4211	0	92.1053
RBS-IL_A09-2	0	4	16	23	0	0	0	4	32	69	0	0	105	43	2.44186	100	0	9.30233
RBS-IL_A09-3	15	11	2	0	1	0	0	11	4	0	4	0	19	29	0.655172	48.2759	3.44828	89.6552
RBS-IL_A10-1	10	18	6	3	1	0	0	18	12	9	4	0	43	38	1.13158	73.6842	2.63158	73.6842
RBS-IL_B01-1	9	18	3	2	3	0	0	18	6	6	12	0	42	35	1.2	74.2857	8.57143	77.1429
RBS-IL_B01-2	15	20	4	0	0	0	0	20	8	0	0	0	28	39	0.717949	61.5385	0	89.7436
RBS-IL_B01-3	1	10	20	5	1	0	0	10	40	15	4	0	69	37	1.86486	97.2973	2.7027	29.7297
RBS-IL_B03-1	2	10	26	4	0	0	0	10	52	12	0	0	74	42	1.7619	95.2381	0	28.5714
RBS-IL_B04-1	8	25	4	0	0	0	0	25	8	0	0	0	33	37	0.891892	78.3784	0	89.1892
RBS-IL_B08-1	12	19	8	2	0	0	0	19	16	6	0	0	41	41	1	70.7317	0	75.6098
RBS-IL_B08-2	15	25	0	0	0	0	0	25	0	0	0	0	25	40	0.625	62.5	0	100
RBS-IL_B09-1	9	17	8	5	2	0	0	17	16	15	8	0	56	41	1.36585	78.0488	4.87805	63.4146
RBS-IL_B09-2	12	22	6	1	1	0	0	22	12	3	4	0	41	42	0.97619	71.4286	2.38095	80.9524
RBS-IL_B09-3	1	12	22	4	0	0	0	12	44	12	0	0	68	39	1.74359	97.4359	0	33.3333
Georgia-06G	8	16	15	2	0	0	0	16	30	6	0	0	52	41	1.26829	80.4878	0	58.5366
Bailey II	10	26	3	0	0		0	26	6	0	0	0	32	39	0.820513	74.359	0	92.3077
5-646-10	4	16	16	0	0	0	0	16	32	0	0	0	48	36	1.33333	88.8889	0	55.5556
322	10	19	6	1	1	0	0	19	12	3	4	0	38	37	1.02703	72.973	2.7027	78.3784
Rep 3
Genotype	TSWV - 0	TSWV - 1	TSWV - 2	TSWV - 3	TSWV - 4	TSWV - 5	0	1	2	3	4	5	SUM	N	AVG SCORE	INCIDENCE% (1+)	SEVERE INC% (4,5)	LOW INC% (0,1)
RBS-IL_A01-1	15	21	3	1	0	0	0	21	6	3	0	0	30	40	0.75	62.5	0	90
RBS-IL_A01-2	19	9	6	0	6	1	0	9	12	0	24	5	50	41	1.21951	53.6585	17.0732	68.2927
RBS-IL_A02-1	30	8	0	0	0	0	0	8	0	0	0	0	8	38	0.210526	21.0526	0	100
RBS-IL_A02-2	42	1	0	0	0	0	0	1	0	0	0	0	1	43	0.0232558	2.32558	0	100
RBS-IL_A02-3	27	11	1	0	0	0	0	11	2	0	0	0	13	39	0.333333	30.7692	0	97.4359
RBS-IL_A02-4	23	10	2	0	0	0	0	10	4	0	0	0	14	35	0.4	34.2857	0	94.2857
RBS-IL_A03-1	34	7	1	0	0	0	0	7	2	0	0	0	9	42	0.214286	19.0476	0	97.619
RBS-IL_A03-2	29	10	0	1	0	0	0	10	0	3	0	0	13	40	0.325	27.5	0	97.5
RBS-IL_A03-3	38	4	0	2	0	0	0	4	0	6	0	0	10	44	0.227273	13.6364	0	95.4545
RBS-IL_A04-1_B07-1	34		5	2	1	0	0	0	10	6	4	0	20	42	0.47619	19.0476	2.38095	80.9524
RBS-IL_A04-2	24	10	15	1	1	0	0	10	30	3	4	0	47	51	0.921569	52.9412	1.96078	66.6667
RBS-IL_A04-3	32	5	2	1	1	0	0	5	4	3	4	0	16	41	0.390244	21.9512	2.43902	90.2439
RBS-IL_A05-1	25	14	1	0	1	0	0	14	2	0	4	0	20	41	0.487805	39.0244	2.43902	95.122
RBS-IL_A06-1	15	19	4	4	1	0	0	19	8	12	4	0	43	43	1	65.1163	2.32558	79.0698
RBS-IL_A06-2	42	1	0	0	0	0	0	1	0	0	0	0	1	43	0.0232558	2.32558	0	100
RBS-IL_A06-3	35	5	1	0	0	0	0	5	2	0	0	0	7	41	0.170732	14.6341	0	97.561
RBS-IL_A07-1	5	26	10	2	0	0	0	26	20	6	0	0	52	43	1.2093	88.3721	0	72.093
RBS-IL_A07-2	21	13	0	4	2	0	0	13	0	12	8	0	33	40	0.825	47.5	5	85
RBS-IL_A09-1	37	3	2	0	0	0	0	3	4	0	0	0	7	42	0.166667	11.9048	0	95.2381
RBS-IL_A09-2	22	16	2	1	0	0	0	16	4	3	0	0	23	41	0.560976	46.3415	0	92.6829
RBS-IL_A09-3	11	10	2	0	1	0	0	10	4	0	4	0	18	24	0.75	54.1667	4.16667	87.5
RBS-IL_A10-1	27	8	1	4	2	0	0	8	2	12	8	0	30	42	0.714286	35.7143	4.7619	83.3333
RBS-IL_B01-1	22	12	0	1	1	0	0	12	0	3	4	0	19	36	0.527778	38.8889	2.77778	94.4444
RBS-IL_B01-2	39	1	0	2	0	0	0	1	0	6	0	0	7	42	0.166667	7.14286	0	95.2381
RBS-IL_B01-3	30	8	0	1	0	0	0	8	0	3	0	0	11	39	0.282051	23.0769	0	97.4359
RBS-IL_B03-1	35	7	0	0	0	0	0	7	0	0	0	0	7	42	0.166667	16.6667	0	100
RBS-IL_B04-1	33	2	0	2	1	0	0	2	0	6	4	0	12	38	0.315789	13.1579	2.63158	92.1053
RBS-IL_B08-1	29	11	2	2	2	0	0	11	4	6	8	0	29	46	0.630435	36.9565	4.34783	86.9565
RBS-IL_B08-2	13	22	4	1	1	0	0	22	8	3	4	0	37	41	0.902439	68.2927	2.43902	85.3659
RBS-IL_B09-1	38	1	3	0	1	0	0	1	6	0	4	0	11	43	0.255814	11.6279	2.32558	90.6977
RBS-IL_B09-2	39	4	0	0	0	0	0	4	0	0	0	0	4	43	0.0930233	9.30233	0	100
RBS-IL_B09-3	30	8	2	1	0	0	0	8	4	3	0	0	15	41	0.365854	26.8293	0	92.6829
Georgia-06G	23	13	1	3	0	0	0	13	2	9	0	0	24	40	0.6	42.5	0	90
Bailey II	36	4	1	0	0	0	0	4	2	0	0	0	6	41	0.146341	12.1951	0	97.561
5-646-10	30	4	4	2	1	0	0	4	8	6	4	0	22	41	0.536585	26.8293	2.43902	82.9268
322	14	16	2	2	0	0	0	16	4	6	0	0	26	34	0.764706	58.8235	0	88.2353
																MEAN INCIDENCE	MEAN SEVERE INC.	MEAN LOW SEVERITY INC.	AVG SCORE
															RBS-IL_A01-1	73.5465	3.10078	56.3566	1.4438
															RBS-IL_A01-2	80.4878	22.2653	36.5854	2.15447
															RBS-IL_A02-1	56.7825	0.833333	80.7265	0.819321
															RBS-IL_A02-2	54.6968	3.1746	72.4556	0.927453
															RBS-IL_A02-3	60.1621	2.45129	75.4076	0.94434
															RBS-IL_A02-4	52.3484	0	83.7757	0.712755
															RBS-IL_A03-1	64.8858	3.19396	51.2195	1.30527
															RBS-IL_A03-2	63.7963	0.925926	74.9718	1.01534
															RBS-IL_A03-3	69.3074	2.43386	39.2256	1.73713
															RBS-IL_A04-1_B07-1	57.5687	2.41967	65.1955	1.08556
															RBS-IL_A04-2	74.7899	1.44725	61.7063	1.22306
															RBS-IL_A04-3	48.7701	7.86429	79.2266	0.886492
															RBS-IL_A05-1	70.9446	2.40031	60.2787	1.40863
															RBS-IL_A06-1	77.5388	4.0882	56.2956	1.56972
															RBS-IL_A06-2	47.6006	2.46032	85.5556	0.69426
															RBS-IL_A06-3	50.804	2.96296	79.9277	0.805059
															RBS-IL_A07-1	93.4213	1.51515	36.6436	1.82857
															RBS-IL_A07-2	64.1689	3.99225	80.0661	0.995018
															RBS-IL_A09-1	60.1086	0.793651	63.2414	1.18296
															RBS-IL_A09-2	82.1138	0.757576	35.5102	1.91761
															RBS-IL_A09-3	56.9117	3.35132	87.507	0.777334
															RBS-IL_A10-1	69.7995	4.01488	71.719	1.12692
															RBS-IL_B01-1	46.5484	4.76346	86.6075	0.732789
															RBS-IL_B01-2	53.2641	5.92593	73.5124	0.961538
															RBS-IL_B01-3	73.4581	1.8018	49.5957	1.41834
															RBS-IL_B03-1	55.9524	0	64.2857	0.964286
															RBS-IL_B04-1	63.8454	1.67084	69.9553	1.04542
															RBS-IL_B08-1	69.2294	1.44928	68.7187	1.10758
															RBS-IL_B08-2	76.9309	0.813008	69.2886	1.14248
															RBS-IL_B09-1	63.2256	3.12585	65.1389	1.12027
															RBS-IL_B09-2	60.2436	0.793651	61.9841	1.09807
															RBS-IL_B09-3	73.6798	3.22581	54.9086	1.35906
															Georgia-06G	72.8141	3.0303	69.2092	1.16064
															Bailey II	52.783	2.5641	88.0759	0.698353
															5-646-10	61.0727	4.14634	71.9941	0.989973
															322	77.2655	3.465	62.3755	1.2981

## Sheet: TSWV 8-16
Genotype	Rep 1	Rep 2	Rep 3	AVERAGE	T-test vs 5-646-10
RBS-IL_A01-1	2	1.5	1.5	1.66667	0.183503
RBS-IL_A01-2	1	3	2.5	2.16667	0.88453
RBS-IL_A02-1	1	1.5	1.5	1.33333	0.225403
RBS-IL_A02-2	3.5	2.5	2.5	2.83333	0.225403
RBS-IL_A02-3	2.5	2.5	2	2.33333	1
RBS-IL_A02-4	1	2	2	1.66667	0.455669
RBS-IL_A03-1	3.5	2.5	3	3	0.057191
RBS-IL_A03-2	2	3	2	2.33333	1
RBS-IL_A03-3	3	3	3	3	0.269703
RBS-IL_A04-1_B07-1	1.5	1.5	2.5	1.83333	0.42265
RBS-IL_A04-2	2	3	2	2.33333	1
RBS-IL_A04-3	3.5	3	2.5	3	0.269703
RBS-IL_A05-1	2.5	3.5	3.5	3.16667	0.370059
RBS-IL_A06-1	2	3.5	3	2.83333	0.622036
RBS-IL_A06-2	3	2	2	2.33333	1
RBS-IL_A06-3	2	2.5	2.5	2.33333	1
RBS-IL_A07-1	3	3	3	3	0.269703
RBS-IL_A07-2	3	2.5	3	2.83333	0.225403
RBS-IL_A09-1	2	2.5	2	2.16667	0.80755
RBS-IL_A09-2	2.5	2	1.5	2	0.528595
RBS-IL_A09-3	2.5	3	3	2.83333	0.477767
RBS-IL_A10-1	1	2	1.5	1.5	0.370059
RBS-IL_B01-1	1	2	1.5	1.5	0.370059
RBS-IL_B01-2	3.5	2	2.5	2.66667	0.183503
RBS-IL_B01-3	1	2	1.5	1.5	0.370059
RBS-IL_B03-1	1	2	1	1.33333	0.320634
RBS-IL_B04-1	2	3	3.5	2.83333	0.579916
RBS-IL_B08-1	2	2	1.5	1.83333	0.42265
RBS-IL_B08-2	1	1.5	2	1.5	0.29986
RBS-IL_B09-1	3	2.5	3	2.83333	0.225403
RBS-IL_B09-2	1.5	2	2	1.83333	0.477767
RBS-IL_B09-3	2	2	3	2.33333	1
Georgia-06G	3.5	2	3	2.83333	0.579916
Bailey II	1.5	1.5	1.5	1.5	0.199359
5-646-10	3	1.5	2.5	2.33333
322	3	3.5	3.5	3.33333	0.225403
All IL AVG	2.125	2.39062	2.29688	2.27083	0.914421

## Sheet: TSWV 9-5
Genotype	Rep 1	Rep 2	Rep 3	AVERAGE	T-test vs 5-646-10
RBS-IL_A01-1	3	2.5	3	2.83333	1
RBS-IL_A01-2	2	3.5	3	2.83333	1
RBS-IL_A02-1	3	3	2.5	2.83333	1
RBS-IL_A02-2	3.5	3	2.5	3	0.767644
RBS-IL_A02-3	2.5	3	2.5	2.66667	0.741521
RBS-IL_A02-4	2	2	3	2.33333	0.416866
RBS-IL_A03-1	4	3	3.5	3.5	0.274577
RBS-IL_A03-2	2.5	3	2.5	2.66667	0.741521
RBS-IL_A03-3	2.5	3	3.5	3	0.767644
RBS-IL_A04-1_B07-1	3	2.5	2.5	2.66667	0.741521
RBS-IL_A04-2	2	3.5	2	2.5	0.64333
RBS-IL_A04-3	3	3	3	3	0.724659
RBS-IL_A05-1	3.5	3.5	3.5	3.5	0.205106
RBS-IL_A06-1	3	4	3.5	3.5	0.274577
RBS-IL_A06-2	2.5	3	2.5	2.66667	0.741521
RBS-IL_A06-3	3.5	3.5	3	3.33333	0.348641
RBS-IL_A07-1	2	2	2.5	2.16667	0.2302
RBS-IL_A07-2	3	3	3.5	3.16667	0.518519
RBS-IL_A09-1	2.5	3.5	3	3	0.767644
RBS-IL_A09-2	2.5	2.5	2.5	2.5	0.491767
RBS-IL_A09-3	3	2.5	2.5	2.66667	0.741521
RBS-IL_A10-1	3.5	3.5	3.5	3.5	0.205106
RBS-IL_B01-1	2	3.5	3	2.83333	1
RBS-IL_B01-2	4	2.5	3	3.16667	0.621308
RBS-IL_B01-3	2	2	2.5	2.16667	0.2302
RBS-IL_B03-1	2	3	2	2.33333	0.416866
RBS-IL_B04-1	2.5	3	3.5	3	0.767644
RBS-IL_B08-1	1.5	2	2.5	2	0.189004
RBS-IL_B08-2	2	2	2.5	2.16667	0.2302
RBS-IL_B09-1	3	3	3	3	0.724659
RBS-IL_B09-2	2.5	3	2.5	2.66667	0.741521
RBS-IL_B09-3	2.5	2	2.5	2.33333	0.348641
Georgia-06G	4	3	3.5	3.5	0.274577
Bailey II	3	3	2.5	2.83333	1
5-646-10	3.5	2	3	2.83333
322	4	4	4	4	0.0572352
All IL AVG	2.6875	2.875	2.82812	2.79688	0.947655

[truncated: 4 more sheets: TSWV 9-20, LS 8-16, LS 9-5, LS 9-20]
